# Supplementary material for: Pharmacogenomic Drug–Target Network Analysis Reveals Similarity Profiles Among FDA–Approved Cancer Drugs
Source: Pharmaceutics. 2025 Nov 3;17(11):1421. doi: 10.3390/pharmaceutics17111421 (PMC12655765; doi:10.3390/pharmaceutics17111421)
Supplement: Supplementary file 1 [file pharmaceutics-17-01421-s001.zip]

Archive with 6 entries (6 files):
- Supplementary_Figures_S1-S2-S3.pdf
- Supplementary_File_S1_mathematical-proofs-for-the-B-index.pdf
- Supplementary_File_S2_bipartite-drug-target-network.cys
- Supplementary_Table_S1_bipartite-drug-target-network-1304i_vF.xlsx
- Supplementary_Table_S2_drug-to-drug-str-similarity-coeffs_vF.xlsx
- Supplementary_Table_S3_drugs_coeffs_comparison_vF.xlsx
