# Supplementary material for: Pharmacogenomic Drug–Target Network Analysis Reveals Similarity Profiles Among FDA–Approved Cancer Drugs
Source: Pharmaceutics. 2025 Nov 3;17(11):1421. doi: 10.3390/pharmaceutics17111421 (PMC12655765; doi:10.3390/pharmaceutics17111421)
Supplement: Supplementary file 1 [file pharmaceutics-17-01421-s001.zip › Supplementary_Table_S1_bipartite-drug-target-network-1304i_vF.xlsx]

## Sheet: Supp_Table_T1 1,304 interaction
gene	NSC	drug	pvalue.pearson	Pearson	pvalue.spear	Spearman	ROLE_IN_CANCER	MOLECULAR_GENETICS	TUMOUR_TYPES_SOMATIC
ABL1	125066	Bleomycin	0.00575478	0.352399	0.00317363	0.37479	oncogene, fusion	Dom	CML, ALL, T-ALL
ABL1	732517	Dasatinib	0.00529901	0.35852	0.00580475	0.354959	oncogene, fusion	Dom	CML, ALL, T-ALL
ABL1	781556	Erdafitinib	0.000389936	0.45396	0.000207275	0.472373	oncogene, fusion	Dom	CML, ALL, T-ALL
ABL1	829498	Fruquintinib	0.00907577	0.342655	0.00868901	0.344487	oncogene, fusion	Dom	CML, ALL, T-ALL
ABL1	811429	Pralsetinib	0.00111817	0.417303	0.000498692	0.442889	oncogene, fusion	Dom	CML, ALL, T-ALL
ABL1	818434	Selpercatinib	0.00360144	0.376282	0.00281351	0.385382	oncogene, fusion	Dom	CML, ALL, T-ALL
ABL2	755980	Lenvatinib	0.0023606	0.398348	0.00508583	0.369365	oncogene, fusion	Dom	AML
ABL2	816556	Pemigatinib	0.0104539	0.339579	0.0106206	0.338893	oncogene, fusion	Dom	AML
ACKR3	749226	Abiraterone	0.019992	0.366568	0.0223269	0.360443	oncogene, fusion	Dom	lipoma
ACKR3	829498	Fruquintinib	8.781e-07	0.598495	5.05036e-05	0.510094	oncogene, fusion	Dom	lipoma
ACKR3	755980	Lenvatinib	0.000107019	0.494536	0.00155975	0.41299	oncogene, fusion	Dom	lipoma
ACKR3	811429	Pralsetinib	0.000488076	0.443544	5.61191e-05	0.503476	oncogene, fusion	Dom	lipoma
ACKR3	818434	Selpercatinib	0.000823036	0.42725	0.000476053	0.444302	oncogene, fusion	Dom	lipoma
ACSL3	764042	Binimetinib	2.18487e-06	0.572289	9.42952e-05	0.486284	fusion	Dom	prostate
ACSL3	768068	Cobimetinib	2.09593e-05	0.527465	8.83601e-05	0.491784	fusion	Dom	prostate
ACSL3	764134	Dabrafenib	1.08238e-08	0.700072	0.00197744	0.423133	fusion	Dom	prostate
ACSL3	741078	Selumetinib	5.60839e-06	0.552868	0.000387695	0.446903	fusion	Dom	prostate
ACSL3	758246	Trametinib	7.48168e-05	0.492297	5.25407e-05	0.501272	fusion	Dom	prostate
ACSL3	761431	Vemurafenib	1.00823e-08	0.6637	0.00688885	0.348162	fusion	Dom	prostate
ACVR1	778304	Encorafenib	0.0017401	0.409187	0.0029813	0.389802	oncogene	Dom	DIPG
ACVR1	761431	Vemurafenib	0.00030612	0.453824	0.00192572	0.395627	oncogene	Dom	DIPG
AFF1	758247	Palbociclib	0.00345284	0.374744	0.00074606	0.426924	fusion	Dom	AL
AFF1	816987	Trilaciclib	0.0014386	0.412289	0.000478636	0.447758	fusion	Dom	AL
AFF3	772469	Duvelisib	0.00128312	0.412736	0.000606093	0.436889	oncogene, fusion	Dom	ALL, T-ALL
AFF3	759224	Idelalisib	0.000858367	0.425904	0.000115044	0.484787	oncogene, fusion	Dom	ALL, T-ALL
AKT3	125066	Bleomycin	0.00480304	0.359367	0.00681962	0.345713	oncogene		GBM
AKT3	829498	Fruquintinib	0.0109523	0.334627	0.00589272	0.360376	oncogene		GBM
AKT3	721517	Zoledronate	0.00357429	0.376565	0.00139272	0.409985	oncogene		GBM
AMER1	92859	Arsenic trioxide	0.00680648	0.351569	0.00157041	0.405913	TSG	Rec	Wilms tumour
AMER1	758252	Carfilzomib	0.00296602	0.383457	0.00396153	0.372701	TSG	Rec	Wilms tumour
AMER1	409962	Carmustine	0.00245593	0.387092	0.00169416	0.400035	TSG	Rec	Wilms tumour
AMER1	628503	Docetaxel	0.00940211	0.371145	0.0046312	0.401915	TSG	Rec	Wilms tumour
AMER1	79037	Lomustine	0.00276565	0.386005	0.00556252	0.359612	TSG	Rec	Wilms tumour
AMER1	125973	Paclitaxel	0.00294259	0.380598	0.000448865	0.442537	TSG	Rec	Wilms tumour
AMER1	49842	Vinblastine	0.00636092	0.351345	0.00248125	0.386727	TSG	Rec	Wilms tumour
APOBEC3B	760766	Vandetanib	0.0109771	0.334529	0.00244567	0.393709	oncogene, TSG	Rec
AR	753686	Olaparib	0.000838887	0.423212	0.00361349	0.37306	oncogene	Dom	prostate
AR	122819	Teniposide	0.000985356	0.414734	0.00483045	0.35915	oncogene	Dom	prostate
ARHGAP26	778909	Ribociclib	0.00103299	0.430575	0.00028424	0.471	TSG, fusion	Dom	AML, MDS
ARHGAP26	816987	Trilaciclib	0.00409352	0.374602	0.00166198	0.407338	TSG, fusion	Dom	AML, MDS
ARHGAP35	829498	Fruquintinib	0.0090911	0.342584	0.00655796	0.356077	TSG		endometrial carcinoma
ARHGAP35	811429	Pralsetinib	0.000216157	0.467426	1.0505e-05	0.543268	TSG		endometrial carcinoma
ARHGAP5	768068	Cobimetinib	0.0097619	0.336676	0.00491588	0.364439	oncogene		colon cancer, glioma
ARHGEF10	811429	Pralsetinib	0.00170553	0.403084	0.00151883	0.407051	TSG		colon cancer
ARID1A	92859	Arsenic trioxide	0.00175184	0.398889	0.00315831	0.378021	TSG, fusion	Rec	clear cell ovarian carcinoma, RCC, breast
ARID1A	241240	Carboplatin	0.00121377	0.407964	0.00726251	0.3432	TSG, fusion	Rec	clear cell ovarian carcinoma, RCC, breast
ARID1A	409962	Carmustine	0.0015124	0.400665	0.00759453	0.341402	TSG, fusion	Rec	clear cell ovarian carcinoma, RCC, breast
ARID1A	26271	Cyclophosphamide	0.0146582	0.353938	0.0172213	0.345955	TSG, fusion	Rec	clear cell ovarian carcinoma, RCC, breast
ARID1A	628503	Docetaxel	0.00232881	0.4251	0.000224411	0.503738	TSG, fusion	Rec	clear cell ovarian carcinoma, RCC, breast
ARID1A	79037	Lomustine	0.0015958	0.402073	0.00287655	0.381421	TSG, fusion	Rec	clear cell ovarian carcinoma, RCC, breast
ARID1B	79037	Lomustine	0.00132256	0.40839	0.00353078	0.373919	TSG	Rec	breast, hepatocellular carcinoma, clear cell ovarian carcinoma
ARID2	82151	Daunorubicin	0.0038963	0.367246	0.00692269	0.345116	TSG	Rec	hepatocellular carcinoma
ARID2	169780	Dexrazoxane	0.000779523	0.42218	0.00268578	0.3808	TSG	Rec	hepatocellular carcinoma
ARID2	256439	Idarubicin	0.0014821	0.401344	0.00755633	0.341605	TSG	Rec	hepatocellular carcinoma
ARID2	762	Nitrogen mustard	0.000109325	0.478696	0.000456601	0.438564	TSG	Rec	hepatocellular carcinoma
ARID2	266046	Oxaliplatin	0.00289471	0.412736	0.00544524	0.387393	TSG	Rec	hepatocellular carcinoma
ASPM	816556	Pemigatinib	0.00172298	0.409532	0.00682173	0.357555	unknown		breast cancer, lung cancer, endometrial cancer, melanoma
ASXL2	764042	Binimetinib	6.10674e-05	0.497484	0.000315534	0.452945	TSG		melanoma, CCRCC, AML
ASXL2	768068	Cobimetinib	0.00043834	0.446798	0.00106694	0.418845	TSG		melanoma, CCRCC, AML
ASXL2	764134	Dabrafenib	2.97544e-06	0.601949	3.45263e-05	0.545686	TSG		melanoma, CCRCC, AML
ASXL2	778304	Encorafenib	0.000356242	0.46042	0.001224	0.421261	TSG		melanoma, CCRCC, AML
ASXL2	741078	Selumetinib	0.000243101	0.460438	0.00263524	0.384576	TSG		melanoma, CCRCC, AML
ASXL2	758246	Trametinib	0.000473052	0.440958	0.000554386	0.436139	TSG		melanoma, CCRCC, AML
ATF1	82151	Daunorubicin	0.00461892	0.360854	0.000583269	0.431166	oncogene, fusion	Dom	malignant melanoma of soft parts, angiomatoid fibrous histiocytoma
ATF1	169780	Dexrazoxane	0.00178653	0.395027	0.00255381	0.382592	oncogene, fusion	Dom	malignant melanoma of soft parts, angiomatoid fibrous histiocytoma
ATF1	256439	Idarubicin	0.00120818	0.408116	0.00106673	0.412174	oncogene, fusion	Dom	malignant melanoma of soft parts, angiomatoid fibrous histiocytoma
ATF1	616348	Irinotecan	0.00395242	0.366714	0.002411	0.384627	oncogene, fusion	Dom	malignant melanoma of soft parts, angiomatoid fibrous histiocytoma
ATF1	740	Methotrexate	0.00699528	0.3447	0.00379342	0.36824	oncogene, fusion	Dom	malignant melanoma of soft parts, angiomatoid fibrous histiocytoma
ATF1	762	Nitrogen mustard	0.00361193	0.370054	0.000438462	0.439773	oncogene, fusion	Dom	malignant melanoma of soft parts, angiomatoid fibrous histiocytoma
ATIC	764042	Binimetinib	0.00373071	0.371872	0.00401126	0.369158	fusion	Dom	ALCL
ATIC	768068	Cobimetinib	0.00139026	0.410045	0.000560697	0.439297	fusion	Dom	ALCL
ATIC	764134	Dabrafenib	0.00120031	0.440969	4.30734e-05	0.540066	fusion	Dom	ALCL
ATIC	741078	Selumetinib	0.000833444	0.42342	0.00137161	0.407174	fusion	Dom	ALCL
ATIC	758246	Trametinib	0.0023229	0.389066	0.000740793	0.427147	fusion	Dom	ALCL
ATM	764134	Dabrafenib	0.000931985	0.449654	0.00308728	0.406364	TSG	Rec	T-PLL
ATP1A1	764042	Binimetinib	1.11954e-05	0.537809	0.000100505	0.484606	oncogene, TSG	Dom	adrenal aldosterone producing adenoma
ATP1A1	768068	Cobimetinib	4.2179e-05	0.510619	4.22965e-05	0.51055	oncogene, TSG	Dom	adrenal aldosterone producing adenoma
ATP1A1	741078	Selumetinib	4.78459e-06	0.556228	0.000170082	0.470429	oncogene, TSG	Dom	adrenal aldosterone producing adenoma
ATP1A1	758246	Trametinib	0.00084892	0.422834	0.000576082	0.434962	oncogene, TSG	Dom	adrenal aldosterone producing adenoma
ATP1A1	761431	Vemurafenib	2.25855e-07	0.614465	0.00916292	0.336505	oncogene, TSG	Dom	adrenal aldosterone producing adenoma
ATR	764134	Dabrafenib	0.000614735	0.463459	0.00428123	0.393492	TSG	Dom	endometrial, gastric, epithelial ovarian, myeloma
ATR	778304	Encorafenib	0.00446529	0.374464	0.00300618	0.389494	TSG	Dom	endometrial, gastric, epithelial ovarian, myeloma
ATR	758254	Ixazomib	0.000984495	0.418077	0.00190243	0.396049	TSG	Dom	endometrial, gastric, epithelial ovarian, myeloma
ATR	758244	tepotinib	0.00296119	0.38037	0.000416847	0.44475	TSG	Dom	endometrial, gastric, epithelial ovarian, myeloma
AXIN1	1390	Allopurinol	0.00068308	0.429688	0.000202892	0.465534	TSG	Rec	colorectal, endometrial, prostate, hepatocellular carcinoma, hepatoblastoma, sporadic medulloblastoma
AXIN1	789925	Asciminib	0.00845245	0.342708	0.0049865	0.363885	TSG	Rec	colorectal, endometrial, prostate, hepatocellular carcinoma, hepatoblastoma, sporadic medulloblastoma
B2M	702294	Estramustine	0.00226784	0.418065	0.00124778	0.439617	TSG	Rec	DLBCL, melanoma, colorectal adenocarcinoma
B2M	829498	Fruquintinib	0.00489466	0.367701	0.00057018	0.442367	TSG	Rec	DLBCL, melanoma, colorectal adenocarcinoma
B2M	816987	Trilaciclib	0.00192649	0.402194	6.75151e-05	0.50269	TSG	Rec	DLBCL, melanoma, colorectal adenocarcinoma
BAX	125066	Bleomycin	0.00148284	0.401327	0.0040519	0.365786	TSG		colorectal cancer
BAZ1A	3088	Chlorambucil	0.00100685	0.41404	0.00584596	0.351785	TSG		uterine carcinosarcoma, colon cancer
BAZ1A	63878	Cytarabine	0.00224368	0.387153	0.00607297	0.350295	TSG		uterine carcinosarcoma, colon cancer
BAZ1A	32065	Hydroxyurea	0.000451038	0.43893	0.000490261	0.436432	TSG		uterine carcinosarcoma, colon cancer
BAZ1A	109724	Ifosfamide	0.00289593	0.408825	0.0150849	0.33859	TSG		uterine carcinosarcoma, colon cancer
BAZ1A	616348	Irinotecan	0.000408288	0.441888	0.00108657	0.411577	TSG		uterine carcinosarcoma, colon cancer
BAZ1A	755	Mercaptopurine	0.000188195	0.464024	0.000434922	0.440014	TSG		uterine carcinosarcoma, colon cancer
BAZ1A	762	Nitrogen mustard	0.000640412	0.428297	0.00398555	0.366403	TSG		uterine carcinosarcoma, colon cancer
BAZ1A	752	Tioguanine	1.20355e-05	0.532249	0.000421486	0.440946	TSG		uterine carcinosarcoma, colon cancer
BAZ1A	34462	Uracil mustard	0.00207065	0.389948	0.00784052	0.340113	TSG		uterine carcinosarcoma, colon cancer
BCL10	755980	Lenvatinib	0.00517783	0.368656	0.0062441	0.361159	TSG, fusion	Dom	MALT
BCL10	811429	Pralsetinib	0.00109992	0.417845	0.000188026	0.471345	TSG, fusion	Dom	MALT
BCL11B	169780	Dexrazoxane	3.01873e-05	0.51101	0.00426226	0.363889	oncogene, TSG, fusion	Dom	T-ALL
BCL11B	758247	Palbociclib	0.000210671	0.46448	0.00467165	0.363379	oncogene, TSG, fusion	Dom	T-ALL
BCL2	758247	Palbociclib	0.000230361	0.461963	0.00972649	0.33401	oncogene, fusion	Dom	NHL, CLL
BCL2	747974	Raloxifene	1.93501e-07	0.617129	0.00342274	0.375068	oncogene, fusion	Dom	NHL, CLL
BCL2	766270	Venetoclax	0.00141384	0.409478	0.00347125	0.377655	oncogene, fusion	Dom	NHL, CLL
BCL2L12	1390	Allopurinol	0.00447607	0.365011	0.00110737	0.414252	oncogene		melanoma, SCC
BCL3	749226	Abiraterone	0.0141054	0.385208	0.005371	0.432039	oncogene, fusion	Dom	CLL
BCL3	125066	Bleomycin	0.00100818	0.413998	0.000645904	0.428034	oncogene, fusion	Dom	CLL
BCL3	787457	Brigatinib	0.00105995	0.415681	0.00108798	0.414829	oncogene, fusion	Dom	CLL
BCL3	733504	Everolimus	0.000564969	0.43556	7.66423e-05	0.491676	oncogene, fusion	Dom	CLL
BCL3	787846	Gilteritinib	0.00223169	0.390479	0.00943009	0.335306	oncogene, fusion	Dom	CLL
BCL3	780108	Lorlatinib	0.00293484	0.380694	0.00219884	0.391	oncogene, fusion	Dom	CLL
BCL3	811429	Pralsetinib	0.000107442	0.486614	3.46473e-06	0.567078	oncogene, fusion	Dom	CLL
BCL3	818434	Selpercatinib	5.08324e-05	0.505969	2.3822e-05	0.524447	oncogene, fusion	Dom	CLL
BCL9L	811429	Pralsetinib	0.000157099	0.476327	3.34279e-05	0.51632	oncogene, TSG		colorectal cancer, endometrial carcinoma, gastric cancer
BCLAF1	3053	Actinomycin D	0.00485518	0.358955	0.000843258	0.419701	unknown		melanoma, SCC
BCLAF1	409962	Carmustine	4.00378e-05	0.504192	0.000231254	0.458281	unknown		melanoma, SCC
BCLAF1	79037	Lomustine	4.68656e-05	0.504121	3.62053e-05	0.510463	unknown		melanoma, SCC
BCLAF1	180973	Tamoxifen	0.0033323	0.376054	0.00154747	0.403116	unknown		melanoma, SCC
BCOR	92859	Arsenic trioxide	0.00118272	0.412091	0.00774776	0.343412	TSG, fusion	Rec	retinoblastoma, AML, APL (translocation)
BCOR	409962	Carmustine	2.72983e-05	0.513404	0.00075701	0.423099	TSG, fusion	Rec	retinoblastoma, AML, APL (translocation)
BCOR	756645	Crizotinib	0.00244337	0.387274	0.00433362	0.36624	TSG, fusion	Rec	retinoblastoma, AML, APL (translocation)
BCOR	825331	Darolutamide	0.00158309	0.402344	0.00856478	0.339302	TSG, fusion	Rec	retinoblastoma, AML, APL (translocation)
BCOR	109724	Ifosfamide	0.00269298	0.411598	0.00859589	0.364249	TSG, fusion	Rec	retinoblastoma, AML, APL (translocation)
BCOR	79037	Lomustine	2.28833e-05	0.521435	1.58268e-05	0.529986	TSG, fusion	Rec	retinoblastoma, AML, APL (translocation)
BCOR	266046	Oxaliplatin	0.00269856	0.415434	0.00368292	0.403304	TSG, fusion	Rec	retinoblastoma, AML, APL (translocation)
BCOR	747974	Raloxifene	0.00740941	0.345225	0.000277122	0.456696	TSG, fusion	Rec	retinoblastoma, AML, APL (translocation)
BCOR	180973	Tamoxifen	0.00599412	0.353696	0.00449058	0.364888	TSG, fusion	Rec	retinoblastoma, AML, APL (translocation)
BCORL1	749226	Abiraterone	0.0249398	0.354194	0.0343036	0.335517	oncogene, TSG		AML, HNSCC
BCORL1	818433	Sotorasib	0.000851617	0.422733	0.00868818	0.338711	oncogene, TSG		AML, HNSCC
BIRC3	787457	Brigatinib	4.13913e-05	0.507189	1.86969e-05	0.52615	oncogene, TSG, fusion	Dom	CLL, MALT, MCL, MM
BIRC3	732517	Dasatinib	0.00145918	0.405098	0.000428204	0.443948	oncogene, TSG, fusion	Dom	CLL, MALT, MCL, MM
BIRC3	811429	Pralsetinib	0.006987	0.350511	0.000161178	0.475621	oncogene, TSG, fusion	Dom	CLL, MALT, MCL, MM
BIRC3	818434	Selpercatinib	0.0036246	0.376042	0.000720461	0.431479	oncogene, TSG, fusion	Dom	CLL, MALT, MCL, MM
BIRC6	764042	Binimetinib	0.00124373	0.41043	0.00263002	0.384647	oncogene, fusion		melanoma, gastric adenocarcinoma, lung adenocarcinoma
BIRC6	768068	Cobimetinib	0.00304974	0.382438	0.0053856	0.360881	oncogene, fusion		melanoma, gastric adenocarcinoma, lung adenocarcinoma
BIRC6	764134	Dabrafenib	0.00137594	0.436185	0.000751571	0.456864	oncogene, fusion		melanoma, gastric adenocarcinoma, lung adenocarcinoma
BIRC6	741078	Selumetinib	0.00294711	0.380543	0.00747259	0.344881	oncogene, fusion		melanoma, gastric adenocarcinoma, lung adenocarcinoma
BIRC6	758246	Trametinib	0.00320408	0.377495	0.00233041	0.388952	oncogene, fusion		melanoma, gastric adenocarcinoma, lung adenocarcinoma
BLM	776422	Ceritinib	0.00149232	0.407649	2.25581e-05	0.525736	TSG	Rec
BLM	768068	Cobimetinib	0.00823261	0.343799	0.00973589	0.336789	TSG	Rec
BLM	756645	Crizotinib	0.00114672	0.413107	0.000281445	0.456251	TSG	Rec
BLM	764134	Dabrafenib	0.00917462	0.361378	0.000304787	0.485497	TSG	Rec
BLM	743414	Imatinib	0.00611675	0.352896	0.00271779	0.383469	TSG	Rec
BLM	740	Methotrexate	0.00114648	0.40983	0.000678852	0.426495	TSG	Rec
BLM	747599	Nilotinib	0.000399591	0.446007	0.000546689	0.436567	TSG	Rec
BLM	266046	Oxaliplatin	0.00375986	0.402482	0.006583	0.379388	TSG	Rec
BLM	125973	Paclitaxel	0.00396099	0.366633	0.00549782	0.354174	TSG	Rec
BLM	758247	Palbociclib	0.00707247	0.347104	0.0049318	0.361298	TSG	Rec
BLM	747974	Raloxifene	0.000634733	0.431971	0.00469636	0.363177	TSG	Rec
BLM	741078	Selumetinib	0.00285775	0.381658	0.00855468	0.339351	TSG	Rec
BLM	180973	Tamoxifen	0.00266452	0.38418	0.000907232	0.42071	TSG	Rec
BLM	701852	Vorinostat	0.00965184	0.334333	0.00774237	0.34344	TSG	Rec
BRAF	45388	Dacarbazine	0.00155053	0.403049	0.000311493	0.453319	oncogene, fusion	Dom	melanoma, colorectal, papillary thyroid, borderline ovarian, NSCLC, cholangiocarcinoma, pilocytic astrocytoma, Spitzoid tumour, pancreas acinar carcinoma, melanocytic nevus, prostate, gastric
BRAF	752	Tioguanine	0.00316012	0.378	0.00802818	0.34196	oncogene, fusion	Dom	melanoma, colorectal, papillary thyroid, borderline ovarian, NSCLC, cholangiocarcinoma, pilocytic astrocytoma, Spitzoid tumour, pancreas acinar carcinoma, melanocytic nevus, prostate, gastric
BRCA1	3053	Actinomycin D	0.00453337	0.361562	0.00726202	0.343203	TSG	Rec	ovarian
BRCA1	756645	Crizotinib	0.00105862	0.415721	0.000285473	0.455842	TSG	Rec	ovarian
BRCA1	82151	Daunorubicin	0.00378809	0.368293	0.00502441	0.357644	TSG	Rec	ovarian
BRCA1	123127	Doxorubicin	0.000782641	0.422054	0.00617002	0.349672	TSG	Rec	ovarian
BRCA1	141540	Etoposide	0.00179471	0.394871	0.00705406	0.344366	TSG	Rec	ovarian
BRCA1	256439	Idarubicin	0.00354702	0.370722	0.00419062	0.364526	TSG	Rec	ovarian
BRCA1	26980	Mitomycin	0.000193352	0.463276	0.000179087	0.465392	TSG	Rec	ovarian
BRCA2	776422	Ceritinib	0.000679305	0.43333	0.00331363	0.37938	TSG	Rec	breast, ovarian, pancreatic
BRCA2	764134	Dabrafenib	0.0159155	0.336036	0.0138574	0.342595	TSG	Rec	breast, ovarian, pancreatic
BRCA2	19893	Fluorouracil	0.00560745	0.353408	0.0040314	0.365976	TSG	Rec	breast, ovarian, pancreatic
BRCA2	747973	Ixabepilone	0.00450748	0.384207	0.0045593	0.383752	TSG	Rec	breast, ovarian, pancreatic
BRD3	169780	Dexrazoxane	0.00184594	0.393908	0.00845008	0.337066	oncogene, fusion	Dom	lethal midline carcinoma of young people
BRD3	256439	Idarubicin	0.000527265	0.434236	0.00325305	0.37389	oncogene, fusion	Dom	lethal midline carcinoma of young people
BRD4	92859	Arsenic trioxide	0.00571608	0.355563	0.0017889	0.39817	oncogene, fusion	Dom	lethal midline carcinoma of young people
BTG2	266046	Oxaliplatin	0.0166642	0.337118	0.00979526	0.361964	TSG		DLBCL
BTG2	758247	Palbociclib	0.00630934	0.351668	0.00151583	0.403814	TSG		DLBCL
BTK	26271	Cyclophosphamide	7.85067e-07	0.649476	0.0160472	0.349477	oncogene, TSG	Dom	CLL, mantle cell lymphoma, WM
BTK	825331	Darolutamide	9.83609e-11	0.723222	0.00511291	0.359906	oncogene, TSG	Dom	CLL, mantle cell lymphoma, WM
BTK	766270	Venetoclax	0.000214777	0.467607	0.000337956	0.454538	oncogene, TSG	Dom	CLL, mantle cell lymphoma, WM
CALR	749226	Abiraterone	0.0321688	0.339366	0.0190933	0.369085	oncogene	Dom	MPN, MDS
CALR	92859	Arsenic trioxide	0.00169763	0.399965	0.00150733	0.404004	oncogene	Dom	MPN, MDS
CALR	801082	Avapritinib	0.00309854	0.435915	0.00175741	0.458291	oncogene	Dom	MPN, MDS
CALR	409962	Carmustine	0.00301647	0.37663	0.00147406	0.401526	oncogene	Dom	MPN, MDS
CALR	772469	Duvelisib	0.00212007	0.395507	0.00177923	0.401624	oncogene	Dom	MPN, MDS
CALR	759224	Idelalisib	0.000247506	0.463574	0.000699281	0.432419	oncogene	Dom	MPN, MDS
CALR	721517	Zoledronate	0.000566011	0.439007	0.00454319	0.367481	oncogene	Dom	MPN, MDS
CAMTA1	749226	Abiraterone	0.0326486	0.338483	0.0230633	0.358623	TSG, fusion	Dom	epithelioid haemangioendothelioma
CAMTA1	823807	Zanubrutinib	0.000298769	0.454528	0.00368522	0.372329	TSG, fusion	Dom	epithelioid haemangioendothelioma
CARD11	816987	Trilaciclib	0.000626523	0.439428	0.00178596	0.404843	oncogene	Dom	DLBCL
CASP8	768068	Cobimetinib	0.00213995	0.395178	0.00107196	0.418691	TSG	Rec	hepatocellular, oral squamous cell, breast
CASP8	764134	Dabrafenib	0.00390637	0.39715	3.9911e-05	0.542015	TSG	Rec	hepatocellular, oral squamous cell, breast
CASP8	778304	Encorafenib	0.00389276	0.379755	0.000821531	0.434429	TSG	Rec	hepatocellular, oral squamous cell, breast
CASP8	741078	Selumetinib	0.00278645	0.38257	0.00205115	0.393434	TSG	Rec	hepatocellular, oral squamous cell, breast
CASP8	758246	Trametinib	0.00496143	0.361067	0.00952419	0.334891	TSG	Rec	hepatocellular, oral squamous cell, breast
CASP8	766270	Venetoclax	0.00252259	0.389325	6.75949e-06	0.552953	TSG	Rec	hepatocellular, oral squamous cell, breast
CBFA2T3	26271	Cyclophosphamide	0.000632566	0.480363	0.00941627	0.374917	TSG, fusion	Dom	AML
CBFA2T3	719276	Fulvestrant	1.60924e-08	0.6612	0.00319353	0.380744	TSG, fusion	Dom	AML
CBFB	409962	Carmustine	0.00281803	0.37908	0.0022553	0.386972	TSG, fusion	Dom	AML
CBFB	45388	Dacarbazine	0.00108155	0.411727	0.000760802	0.422942	TSG, fusion	Dom	AML
CBFB	616348	Irinotecan	0.00237251	0.385194	0.00760334	0.341355	TSG, fusion	Dom	AML
CBFB	79037	Lomustine	0.00347282	0.374531	0.00563967	0.356091	TSG, fusion	Dom	AML
CBFB	740	Methotrexate	0.000525626	0.434331	0.00519808	0.356339	TSG, fusion	Dom	AML
CBFB	26980	Mitomycin	0.00832179	0.337691	0.00498902	0.357915	TSG, fusion	Dom	AML
CCDC6	761385	Sonidegib	0.00327332	0.376711	0.00556997	0.356577	TSG, fusion	Dom	papillary thyroid, CML, NSCLC
CCND3	756645	Crizotinib	0.00240315	0.387863	0.00327146	0.376732	oncogene, fusion	Dom	MM
CCND3	825331	Darolutamide	0.00694255	0.34785	0.00945831	0.335181	oncogene, fusion	Dom	MM
CCR4	26271	Cyclophosphamide	0.000148033	0.525665	0.0171004	0.346308	oncogene		adult T-cell leukaemia/lymphoma
CCR7	169780	Dexrazoxane	0.000916718	0.417047	0.00153451	0.400178	oncogene		adult T-cell leukaemia/lymphoma
CD209	761910	Ibrutinib	0.00623164	0.35511	0.00195361	0.398375	unknown		prostate carcinoma
CD74	45388	Dacarbazine	0.000128922	0.474312	0.00305345	0.37619	oncogene, fusion	Dom	NSCLC
CDH11	749226	Abiraterone	0.0228482	0.35915	0.00176891	0.478945	TSG, fusion	Dom	aneurysmal bone cyst
CDH11	829498	Fruquintinib	0.000469115	0.448371	0.00197777	0.401271	TSG, fusion	Dom	aneurysmal bone cyst
CDK12	26980	Mitomycin	0.00831413	0.337729	0.00258947	0.3821	TSG	Rec	serous ovarian
CDK4	764134	Dabrafenib	0.0152228	0.338158	0.00297777	0.407755	oncogene	Dom
CDK4	758254	Ixazomib	0.000981601	0.418173	0.00633414	0.351512	oncogene	Dom
CDK6	45388	Dacarbazine	0.000252014	0.455854	0.00109618	0.411291	oncogene, fusion	Dom	ALL
CDKN1A	125066	Bleomycin	0.000188235	0.464018	0.000966778	0.415345	oncogene, TSG		bladder cancer
CDKN1A	755980	Lenvatinib	0.0022259	0.400464	0.00587023	0.36365	oncogene, TSG		bladder cancer
CDKN2C	772469	Duvelisib	0.000382261	0.450895	0.00106288	0.41897	TSG	Rec	glioma, MM
CDKN2C	759224	Idelalisib	3.5026e-05	0.515183	5.23505e-05	0.50523	TSG	Rec	glioma, MM
CEP89	749226	Abiraterone	0.00569912	0.429342	0.00309425	0.456145	fusion	Dom	Spitzoid tumour
CEP89	811429	Pralsetinib	0.000639176	0.435235	0.000143761	0.478758	fusion	Dom	Spitzoid tumour
CEP89	818434	Selpercatinib	9.82799e-05	0.488981	0.000144607	0.478598	fusion	Dom	Spitzoid tumour
CHCHD7	778909	Ribociclib	0.000157587	0.487936	0.00375979	0.384413	fusion	Dom	salivary adenoma
CHCHD7	816987	Trilaciclib	0.00158886	0.408889	0.00957497	0.340389	fusion	Dom	salivary adenoma
CHD4	3053	Actinomycin D	0.00153342	0.400202	0.000208031	0.461243	oncogene	Dom	uterine serous carcinoma
CHD4	92859	Arsenic trioxide	0.00535512	0.358111	0.00607851	0.353144	oncogene	Dom	uterine serous carcinoma
CHD4	409962	Carmustine	0.000210384	0.46093	0.000166812	0.46734	oncogene	Dom	uterine serous carcinoma
CHD4	768068	Cobimetinib	0.00555699	0.359651	0.00659564	0.352836	oncogene	Dom	uterine serous carcinoma
CHD4	756645	Crizotinib	0.0012185	0.411108	3.97489e-05	0.508183	oncogene	Dom	uterine serous carcinoma
CHD4	45388	Dacarbazine	0.000101986	0.480526	0.000854707	0.419274	oncogene	Dom	uterine serous carcinoma
CHD4	743414	Imatinib	0.00528329	0.358636	0.00681891	0.348571	oncogene	Dom	uterine serous carcinoma
CHD4	79037	Lomustine	0.000556297	0.436034	0.000615448	0.432926	oncogene	Dom	uterine serous carcinoma
CHD4	755	Mercaptopurine	0.000298595	0.451013	0.00027626	0.453241	oncogene	Dom	uterine serous carcinoma
CHD4	740	Methotrexate	0.00193393	0.392309	0.000211618	0.460767	oncogene	Dom	uterine serous carcinoma
CHD4	747599	Nilotinib	0.00556008	0.356647	0.00494882	0.361166	oncogene	Dom	uterine serous carcinoma
CHD4	747974	Raloxifene	0.00789568	0.34264	0.00630101	0.351721	oncogene	Dom	uterine serous carcinoma
CHD4	741078	Selumetinib	0.000532395	0.437375	0.00332834	0.376098	oncogene	Dom	uterine serous carcinoma
CHD4	180973	Tamoxifen	0.00642532	0.350944	0.00209232	0.39274	oncogene	Dom	uterine serous carcinoma
CHD4	758244	tepotinib	0.00841773	0.340016	0.00497658	0.36095	oncogene	Dom	uterine serous carcinoma
CHD4	752	Tioguanine	0.000680724	0.426409	0.000140573	0.471988	oncogene	Dom	uterine serous carcinoma
CHD4	49842	Vinblastine	0.00383272	0.367858	6.1125e-05	0.493698	oncogene	Dom	uterine serous carcinoma
CHD4	701852	Vorinostat	0.000540355	0.436923	0.00118917	0.411912	oncogene	Dom	uterine serous carcinoma
CHEK2	747973	Ixabepilone	0.00628642	0.370696	0.0130166	0.339025	TSG	Rec
CHEK2	747599	Nilotinib	0.0047559	0.362694	0.00695369	0.347785	TSG	Rec
CHEK2	747974	Raloxifene	0.00227856	0.389747	0.00190177	0.39606	TSG	Rec
CHEK2	180973	Tamoxifen	0.000996117	0.417698	0.00189521	0.39618	TSG	Rec
CHST11	45388	Dacarbazine	0.000322822	0.448761	0.0012301	0.407525	oncogene, fusion		B-CLL
CIC	702294	Estramustine	0.0161193	0.335426	0.0135044	0.343802	oncogene, TSG, fusion	Rec	oligodendroglioma, soft tissue sarcoma
CIITA	45388	Dacarbazine	0.00159904	0.398791	0.00506095	0.357366	TSG, fusion	Dom	PMBL, Hodgkin lymphoma
CLP1	755	Mercaptopurine	0.00222797	0.387399	0.00332111	0.373135	fusion	Dom	AML
CLTC	761385	Sonidegib	0.00191917	0.395745	0.00596413	0.353894	TSG, fusion	Dom	ALCL, renal
CLTCL1	749226	Abiraterone	0.0244181	0.355397	0.0195455	0.367806	TSG, fusion	Dom	ALCL
CLTCL1	718781	Erlotinib	0.00287656	0.381421	0.00045962	0.441825	TSG, fusion	Dom	ALCL
CNBD1	764134	Dabrafenib	0.00474967	0.389297	0.012181	0.348585	unknown		gastric cancer, colon cancer
CNBD1	741078	Selumetinib	0.00739015	0.34533	0.00493767	0.361252	unknown		gastric cancer, colon cancer
CNBP	764134	Dabrafenib	0.00667369	0.375171	0.0144854	0.34051	TSG, fusion	Dom	aneurysmal bone cyst
CNTRL	3053	Actinomycin D	0.00473945	0.359874	0.00220244	0.387801	fusion	Dom	MPN, NHL
CNTRL	758252	Carfilzomib	0.00382003	0.370989	0.000501568	0.439188	fusion	Dom	MPN, NHL
CNTRL	409962	Carmustine	3.95992e-06	0.556145	0.000399597	0.442524	fusion	Dom	MPN, NHL
CNTRL	756645	Crizotinib	0.00284857	0.381774	0.00281091	0.382255	fusion	Dom	MPN, NHL
CNTRL	628503	Docetaxel	0.00803793	0.374422	0.00518598	0.393246	fusion	Dom	MPN, NHL
CNTRL	109724	Ifosfamide	0.000470809	0.472013	0.0133375	0.344383	fusion	Dom	MPN, NHL
CNTRL	79037	Lomustine	2.40136e-05	0.5203	0.0013607	0.407441	fusion	Dom	MPN, NHL
CNTRL	125973	Paclitaxel	2.20156e-05	0.518463	3.65765e-05	0.506391	fusion	Dom	MPN, NHL
CNTRL	747974	Raloxifene	0.00362256	0.372967	0.00660422	0.34985	fusion	Dom	MPN, NHL
CNTRL	180973	Tamoxifen	0.000267232	0.457739	0.000377578	0.447685	fusion	Dom	MPN, NHL
CNTRL	49842	Vinblastine	0.00493673	0.358318	0.00316999	0.374832	fusion	Dom	MPN, NHL
COL1A1	749226	Abiraterone	0.00463987	0.438605	0.00424933	0.442489	fusion	Dom	DFSP, aneurysmal bone cyst
COL1A1	829498	Fruquintinib	3.41314e-09	0.687777	0.000123608	0.486698	fusion	Dom	DFSP, aneurysmal bone cyst
COL1A1	755980	Lenvatinib	0.000190524	0.478619	0.00935741	0.344343	fusion	Dom	DFSP, aneurysmal bone cyst
COL1A1	811429	Pralsetinib	4.96574e-06	0.559551	2.19594e-06	0.576355	fusion	Dom	DFSP, aneurysmal bone cyst
COL1A1	818434	Selpercatinib	4.94075e-05	0.506682	0.000565479	0.439036	fusion	Dom	DFSP, aneurysmal bone cyst
COL1A1	721517	Zoledronate	0.000484516	0.443767	0.00849145	0.342517	fusion	Dom	DFSP, aneurysmal bone cyst
COL2A1	749226	Abiraterone	0.00935712	0.410936	0.0240933	0.360672	fusion	Rec	chondrosarcoma, enchondroma
COL2A1	829498	Fruquintinib	3.73911e-06	0.574031	0.00018999	0.478699	fusion	Rec	chondrosarcoma, enchondroma
COL2A1	811429	Pralsetinib	0.00021765	0.470986	0.00231781	0.395638	fusion	Rec	chondrosarcoma, enchondroma
COL3A1	749226	Abiraterone	0.00793408	0.413886	0.00724432	0.418205	fusion		lipoblastoma
COL3A1	829498	Fruquintinib	0.000119389	0.487638	0.00158633	0.408944	fusion		lipoblastoma
COL3A1	755980	Lenvatinib	0.0054496	0.366625	0.000557036	0.446771	fusion		lipoblastoma
COL3A1	811429	Pralsetinib	0.000660258	0.434221	9.35936e-05	0.490271	fusion		lipoblastoma
COL3A1	818434	Selpercatinib	0.0037418	0.37485	0.000403188	0.449306	fusion		lipoblastoma
CREB1	702294	Estramustine	0.00524248	0.385259	0.0119731	0.349377	oncogene, fusion	Dom	clear cell sarcoma, angiomatoid fibrous histiocytoma
CREB1	767125	Talazoparib	0.00168242	0.403553	0.0101717	0.334932	oncogene, fusion	Dom	clear cell sarcoma, angiomatoid fibrous histiocytoma
CREB3L1	749226	Abiraterone	0.0012383	0.492714	0.00103473	0.499437	TSG, fusion	Dom	myxofibrosarcoma
CREB3L1	732517	Dasatinib	0.00845345	0.339841	0.00514884	0.359635	TSG, fusion	Dom	myxofibrosarcoma
CREB3L1	829498	Fruquintinib	0.000388874	0.454041	0.00146968	0.41156	TSG, fusion	Dom	myxofibrosarcoma
CREB3L1	811429	Pralsetinib	2.87878e-06	0.570881	5.43497e-06	0.557634	TSG, fusion	Dom	myxofibrosarcoma
CREB3L1	818434	Selpercatinib	0.00106765	0.418823	0.000227645	0.465959	TSG, fusion	Dom	myxofibrosarcoma
CREB3L1	721517	Zoledronate	0.00159082	0.405472	0.00443148	0.368436	TSG, fusion	Dom	myxofibrosarcoma
CREB3L2	749226	Abiraterone	0.00278499	0.460558	0.00165621	0.48153	oncogene, fusion	Dom	fibromyxoid sarcoma
CREB3L2	764042	Binimetinib	0.00274571	0.383101	0.0036917	0.372264	oncogene, fusion	Dom	fibromyxoid sarcoma
CREB3L2	768068	Cobimetinib	0.00628326	0.354781	0.00411554	0.371256	oncogene, fusion	Dom	fibromyxoid sarcoma
CREB3L2	778304	Encorafenib	5.01928e-05	0.514305	0.000528254	0.448421	oncogene, fusion	Dom	fibromyxoid sarcoma
CREB3L2	741078	Selumetinib	0.00274799	0.383071	0.00582603	0.354816	oncogene, fusion	Dom	fibromyxoid sarcoma
CREB3L2	761431	Vemurafenib	0.000253076	0.459294	0.000401047	0.445899	oncogene, fusion	Dom	fibromyxoid sarcoma
CREBBP	733504	Everolimus	0.000505152	0.438973	0.0036508	0.372678	oncogene, TSG, fusion	Dom/Rec	ALL, AML, DLBCL, B-NHL
CRNKL1	764134	Dabrafenib	0.00424083	0.393873	0.0017159	0.4283	unknown		base cell carcinoma
CRTC1	747974	Raloxifene	0.00674385	0.351942	0.0055115	0.359974	oncogene, fusion	Dom	salivary gland mucoepidermoid
CRTC1	180973	Tamoxifen	0.000599974	0.437204	0.00110749	0.417619	oncogene, fusion	Dom	salivary gland mucoepidermoid
CTCF	82151	Daunorubicin	0.0010447	0.412849	0.000301759	0.450709	TSG	Dom	endometrial, breast, head and neck cancer
CTCF	127716	Decitabine	0.00452935	0.406943	0.0025657	0.429852	TSG	Dom	endometrial, breast, head and neck cancer
CTCF	8806	Melphalan	1.13085e-05	0.533638	0.00379095	0.368265	TSG	Dom	endometrial, breast, head and neck cancer
CTCF	740	Methotrexate	0.000279779	0.452879	0.00022888	0.458571	TSG	Dom	endometrial, breast, head and neck cancer
CTCF	26980	Mitomycin	0.000831945	0.420129	0.0016799	0.397121	TSG	Dom	endometrial, breast, head and neck cancer
CTCF	762	Nitrogen mustard	0.000461515	0.438244	0.00479887	0.3594	TSG	Dom	endometrial, breast, head and neck cancer
CTCF	122819	Teniposide	0.000328374	0.448267	0.00879886	0.335408	TSG	Dom	endometrial, breast, head and neck cancer
CTCF	246131	Valrubicin	0.00386605	0.373621	0.00491127	0.364475	TSG	Dom	endometrial, breast, head and neck cancer
CUX1	768073	Abemaciclib	0.00262388	0.387908	0.00376042	0.374664	oncogene, TSG	Dom	endometrial, melanoma, colorectal, AML, MDS, other tumour types
CXCR4	26271	Cyclophosphamide	0.00105752	0.462705	0.00369152	0.41537	oncogene	Dom	WM
DAXX	92859	Arsenic trioxide	0.00303579	0.379465	0.00421009	0.367335	oncogene, TSG	Rec	pancreatic neuroendocrine tumour, paediatric glioblastoma
DAXX	758254	Ixazomib	0.00406875	0.368623	0.0062169	0.352253	oncogene, TSG	Rec	pancreatic neuroendocrine tumour, paediatric glioblastoma
DDB2	764134	Dabrafenib	0.0114906	0.35126	0.00599174	0.379714	oncogene, TSG	Rec
DDX5	3053	Actinomycin D	0.000356281	0.449396	3.03005e-05	0.514766	oncogene, fusion	Dom	prostate
DDX5	409962	Carmustine	0.00293333	0.380713	0.0075272	0.344586	oncogene, fusion	Dom	prostate
DDX5	82151	Daunorubicin	0.00736332	0.345478	0.0046723	0.363373	oncogene, fusion	Dom	prostate
DDX5	79037	Lomustine	0.00125977	0.413349	0.000583128	0.438086	oncogene, fusion	Dom	prostate
DDX5	8806	Melphalan	0.00728104	0.345932	0.00621851	0.352243	oncogene, fusion	Dom	prostate
DDX5	755	Mercaptopurine	0.000477501	0.440676	0.000122101	0.479433	oncogene, fusion	Dom	prostate
DDX6	409962	Carmustine	0.00175552	0.395624	0.00791148	0.339748	oncogene, fusion	Dom	B-NHL
DDX6	616348	Irinotecan	0.00281719	0.379091	0.00721342	0.343472	oncogene, fusion	Dom	B-NHL
DDX6	79037	Lomustine	0.000299712	0.454437	0.00358407	0.373363	oncogene, fusion	Dom	B-NHL
DDX6	279836	Mitoxantrone	0.00466618	0.360467	0.00535483	0.355193	oncogene, fusion	Dom	B-NHL
DNMT3A	105014	Cladribine	0.00458222	0.364117	0.00663802	0.349646	TSG	Dom	AML
DNMT3A	764134	Dabrafenib	0.0124399	0.347615	0.00373162	0.398963	TSG	Dom	AML
EBF1	702294	Estramustine	0.00101847	0.446634	0.00241822	0.415663	TSG, fusion	Dom	lipoma
EBF1	829498	Fruquintinib	0.000150381	0.481339	0.0078362	0.348791	TSG, fusion	Dom	lipoma
ECT2L	765888	Dacomitinib	0.00724882	0.352	0.000728397	0.434673	unknown	Rec	ETP ALL
EED	789925	Asciminib	0.000676356	0.433466	6.92688e-06	0.552423	TSG		malignant peripheral nerve sheath tumours, MDS and related, lung adenocarcinoma
EGFR	787457	Brigatinib	0.00709139	0.346997	6.61596e-05	0.495448	oncogene	Dom	glioma, NSCLC
EGFR	732517	Dasatinib	2.79313e-06	0.567347	4.13662e-05	0.507204	oncogene	Dom	glioma, NSCLC
EGFR	781556	Erdafitinib	0.00721838	0.352172	0.0004963	0.446649	oncogene	Dom	glioma, NSCLC
EGFR	718781	Erlotinib	0.000507967	0.438804	0.000635829	0.431918	oncogene	Dom	glioma, NSCLC
EGFR	761910	Ibrutinib	0.00141064	0.406235	6.64457e-05	0.495338	oncogene	Dom	glioma, NSCLC
EGFR	811429	Pralsetinib	3.8415e-07	0.609388	3.85338e-08	0.64788	oncogene	Dom	glioma, NSCLC
EGFR	818434	Selpercatinib	0.000360534	0.452631	0.00123585	0.413988	oncogene	Dom	glioma, NSCLC
EGFR	823807	Zanubrutinib	0.00197766	0.394704	0.000135204	0.47669	oncogene	Dom	glioma, NSCLC
ELF3	750691	Afatinib	0.000696956	0.432524	0.000102733	0.487806	TSG		pancreatic cancer
ELF3	779217	Osimertinib	0.00514219	0.359685	0.00185008	0.397012	TSG		pancreatic cancer
ELF4	732517	Dasatinib	0.000422182	0.444371	0.00247885	0.386761	oncogene, TSG, fusion	Dom	AML
ELF4	781556	Erdafitinib	0.00261612	0.391272	0.00018535	0.475525	oncogene, TSG, fusion	Dom	AML
ELF4	811429	Pralsetinib	0.000660521	0.434209	0.000385042	0.450679	oncogene, TSG, fusion	Dom	AML
ELF4	818434	Selpercatinib	0.000624772	0.435946	0.000338896	0.454457	oncogene, TSG, fusion	Dom	AML
EML4	764042	Binimetinib	0.000971486	0.418507	0.00607111	0.353192	fusion	Dom	NSCLC
EML4	768068	Cobimetinib	0.00129344	0.412468	0.00495775	0.36411	fusion	Dom	NSCLC
EML4	758246	Trametinib	0.000205672	0.465153	0.000165979	0.471101	fusion	Dom	NSCLC
EP300	764042	Binimetinib	0.00078032	0.425508	0.00273687	0.383217	TSG, fusion	Rec	colorectal, breast, pancreatic, AML, ALL, DLBCL
EP300	741078	Selumetinib	0.000453545	0.442225	0.00273383	0.383257	TSG, fusion	Rec	colorectal, breast, pancreatic, AML, ALL, DLBCL
EPAS1	787457	Brigatinib	0.00827097	0.340739	0.00408138	0.368506	oncogene, TSG	Dom	paraganglioma, pheochromocytoma, central nervous system hemangioblastomas
EPAS1	732517	Dasatinib	0.000994301	0.417757	0.00119741	0.411684	oncogene, TSG	Dom	paraganglioma, pheochromocytoma, central nervous system hemangioblastomas
EPAS1	733504	Everolimus	0.000913757	0.42048	0.00113057	0.413573	oncogene, TSG	Dom	paraganglioma, pheochromocytoma, central nervous system hemangioblastomas
EPAS1	780108	Lorlatinib	0.000644535	0.431496	0.00013239	0.477258	oncogene, TSG	Dom	paraganglioma, pheochromocytoma, central nervous system hemangioblastomas
EPAS1	811429	Pralsetinib	0.000755794	0.429964	0.000115437	0.484696	oncogene, TSG	Dom	paraganglioma, pheochromocytoma, central nervous system hemangioblastomas
EPAS1	818434	Selpercatinib	0.00340866	0.378332	0.00191316	0.399105	oncogene, TSG	Dom	paraganglioma, pheochromocytoma, central nervous system hemangioblastomas
EPHA3	758244	tepotinib	0.00452624	0.364586	0.00195632	0.395081	unknown		lung cancer, CRC, melanoma
EPHA3	761431	Vemurafenib	0.000837153	0.423278	0.000306401	0.453797	unknown		lung cancer, CRC, melanoma
ERBB2	750691	Afatinib	0.000171307	0.473936	0.000557263	0.439487	oncogene, fusion	Dom	breast, ovarian, other tumour types, NSCLC, gastric
ERBB3	768068	Cobimetinib	0.00304435	0.382503	0.00333457	0.379147	oncogene	Dom	colon, gastric, head and neck, bladder, skin
ERBB3	764134	Dabrafenib	0.000239871	0.492694	0.00145337	0.434247	oncogene	Dom	colon, gastric, head and neck, bladder, skin
ERBB3	758246	Trametinib	0.00857787	0.339239	0.00266928	0.384116	oncogene	Dom	colon, gastric, head and neck, bladder, skin
ERBB4	791164	Acalabrutinib	8.5666e-05	0.492595	0.00579883	0.35797	oncogene, TSG	Dom	melanoma, gastric, NSCLC
ERBB4	750691	Afatinib	0.00275428	0.386154	0.0027577	0.386109	oncogene, TSG	Dom	melanoma, gastric, NSCLC
ERBB4	765888	Dacomitinib	0.00938288	0.338346	0.000659385	0.434263	oncogene, TSG	Dom	melanoma, gastric, NSCLC
ERBB4	761910	Ibrutinib	0.00326623	0.37679	1.94573e-05	0.525225	oncogene, TSG	Dom	melanoma, gastric, NSCLC
ERBB4	764581	Tucatinib	0.00673109	0.352018	0.000456292	0.445586	oncogene, TSG	Dom	melanoma, gastric, NSCLC
ERBB4	823807	Zanubrutinib	0.00289026	0.381249	0.000193612	0.46684	oncogene, TSG	Dom	melanoma, gastric, NSCLC
ERCC5	758247	Palbociclib	0.000406512	0.445497	0.00111772	0.413947	TSG	Rec
ERCC5	778909	Ribociclib	0.000841903	0.437325	0.00877629	0.350147	TSG	Rec
ERCC5	816987	Trilaciclib	9.16801e-06	0.550434	0.00111809	0.420758	TSG	Rec
ERG	825331	Darolutamide	0.00108934	0.414788	0.0066261	0.349718	oncogene, fusion	Dom	Ewing sarcoma, prostate, AML
ETNK1	764042	Binimetinib	0.00439202	0.365732	0.00565632	0.355975	TSG	Dom	aCML, CMML, SM-AHD, HES
ETNK1	768068	Cobimetinib	0.00221583	0.393947	0.00169687	0.403259	TSG	Dom	aCML, CMML, SM-AHD, HES
ETNK1	741078	Selumetinib	0.00117812	0.412219	0.00128653	0.409308	TSG	Dom	aCML, CMML, SM-AHD, HES
ETNK1	758246	Trametinib	0.00310546	0.378638	0.00371671	0.372012	TSG	Dom	aCML, CMML, SM-AHD, HES
ETV1	764042	Binimetinib	0.000656462	0.430926	0.00123909	0.410554	oncogene, fusion	Dom	Ewing sarcoma, prostate
ETV1	768068	Cobimetinib	0.00116938	0.415824	0.00158201	0.405662	oncogene, fusion	Dom	Ewing sarcoma, prostate
ETV1	741078	Selumetinib	0.00151845	0.403756	0.00134663	0.407788	oncogene, fusion	Dom	Ewing sarcoma, prostate
ETV1	758246	Trametinib	0.00172179	0.399482	0.00042693	0.444037	oncogene, fusion	Dom	Ewing sarcoma, prostate
ETV4	764042	Binimetinib	1.13749e-06	0.585045	4.49647e-06	0.557532	oncogene, fusion	Dom	Ewing sarcoma, prostate carcinoma
ETV4	768068	Cobimetinib	7.35082e-07	0.597518	1.24437e-07	0.628914	oncogene, fusion	Dom	Ewing sarcoma, prostate carcinoma
ETV4	764134	Dabrafenib	5.78758e-05	0.532401	4.2393e-05	0.540474	oncogene, fusion	Dom	Ewing sarcoma, prostate carcinoma
ETV4	741078	Selumetinib	1.09403e-07	0.626745	7.89001e-07	0.591964	oncogene, fusion	Dom	Ewing sarcoma, prostate carcinoma
ETV4	758246	Trametinib	6.04987e-06	0.551252	2.87778e-07	0.61024	oncogene, fusion	Dom	Ewing sarcoma, prostate carcinoma
ETV5	764042	Binimetinib	3.12064e-06	0.565089	8.51471e-05	0.48895	oncogene, fusion	Dom	prostate
ETV5	768068	Cobimetinib	2.16899e-05	0.526661	0.000407329	0.449	oncogene, fusion	Dom	prostate
ETV5	741078	Selumetinib	9.20361e-06	0.542151	0.000693474	0.429217	oncogene, fusion	Dom	prostate
ETV5	758246	Trametinib	5.63216e-05	0.499527	0.000127839	0.4782	oncogene, fusion	Dom	prostate
ETV6	816987	Trilaciclib	7.70236e-05	0.499273	4.12957e-05	0.515128	TSG, fusion	Dom	congenital fibrosarcoma, multiple different leukaemia and lymphoma tumour types including ALL, secretory breast, MDS
EWSR1	3053	Actinomycin D	0.00700861	0.344624	0.000580286	0.431322	oncogene, fusion	Dom	Ewing sarcoma, desmoplastic small round cell tumour , ALL, clear cell sarcoma, sarcoma, myoepithelioma, mesothelioma
EWSR1	409962	Carmustine	0.000194584	0.4631	0.00173153	0.396093	oncogene, fusion	Dom	Ewing sarcoma, desmoplastic small round cell tumour , ALL, clear cell sarcoma, sarcoma, myoepithelioma, mesothelioma
EWSR1	628503	Docetaxel	0.00325531	0.412143	0.00094854	0.457541	oncogene, fusion	Dom	Ewing sarcoma, desmoplastic small round cell tumour , ALL, clear cell sarcoma, sarcoma, myoepithelioma, mesothelioma
EWSR1	109724	Ifosfamide	0.000196543	0.498561	0.00555021	0.382903	oncogene, fusion	Dom	Ewing sarcoma, desmoplastic small round cell tumour , ALL, clear cell sarcoma, sarcoma, myoepithelioma, mesothelioma
EWSR1	747973	Ixabepilone	0.00275395	0.403248	0.00117186	0.433868	oncogene, fusion	Dom	Ewing sarcoma, desmoplastic small round cell tumour , ALL, clear cell sarcoma, sarcoma, myoepithelioma, mesothelioma
EWSR1	79037	Lomustine	8.89774e-05	0.487803	0.000130625	0.47762	oncogene, fusion	Dom	Ewing sarcoma, desmoplastic small round cell tumour , ALL, clear cell sarcoma, sarcoma, myoepithelioma, mesothelioma
EWSR1	740	Methotrexate	0.000291146	0.451738	0.0010401	0.412992	oncogene, fusion	Dom	Ewing sarcoma, desmoplastic small round cell tumour , ALL, clear cell sarcoma, sarcoma, myoepithelioma, mesothelioma
EWSR1	266046	Oxaliplatin	0.00104418	0.449941	0.0114149	0.355001	oncogene, fusion	Dom	Ewing sarcoma, desmoplastic small round cell tumour , ALL, clear cell sarcoma, sarcoma, myoepithelioma, mesothelioma
EWSR1	125973	Paclitaxel	0.00783308	0.340152	0.00231354	0.386078	oncogene, fusion	Dom	Ewing sarcoma, desmoplastic small round cell tumour , ALL, clear cell sarcoma, sarcoma, myoepithelioma, mesothelioma
EWSR1	747974	Raloxifene	0.00913957	0.336611	0.00343275	0.37496	oncogene, fusion	Dom	Ewing sarcoma, desmoplastic small round cell tumour , ALL, clear cell sarcoma, sarcoma, myoepithelioma, mesothelioma
EWSR1	180973	Tamoxifen	0.000970657	0.418535	8.38795e-05	0.48934	oncogene, fusion	Dom	Ewing sarcoma, desmoplastic small round cell tumour , ALL, clear cell sarcoma, sarcoma, myoepithelioma, mesothelioma
EXT1	732517	Dasatinib	1.25414e-05	0.535265	1.8059e-05	0.526953	TSG, fusion	Rec
EXT1	829498	Fruquintinib	0.0078951	0.348481	0.00769613	0.349537	TSG, fusion	Rec
EXT1	811429	Pralsetinib	4.62212e-06	0.561066	2.50939e-06	0.57367	TSG, fusion	Rec
EXT1	818434	Selpercatinib	0.000701652	0.432313	0.000968489	0.422006	TSG, fusion	Rec
EXT1	721517	Zoledronate	0.00264372	0.387636	0.00198194	0.397872	TSG, fusion	Rec
EXT2	811429	Pralsetinib	0.00411173	0.371291	0.00937331	0.338389	TSG	Rec
EZH2	266046	Oxaliplatin	0.000867766	0.456267	0.0030938	0.410157	oncogene, TSG	Dom	DLBCL
EZH2	752	Tioguanine	0.00136959	0.403977	0.00433847	0.363222	oncogene, TSG	Dom	DLBCL
FANCA	606869	Clofarabine	0.00465574	0.363509	0.0043324	0.366251	TSG	Rec
FANCA	63878	Cytarabine	0.000521057	0.434595	0.000947516	0.41599	TSG	Rec
FANCA	613327	Gemcitabine	0.00498035	0.357981	0.00631468	0.34876	TSG	Rec
FANCA	740	Methotrexate	0.00626994	0.34904	0.00221637	0.387581	TSG	Rec
FANCC	26980	Mitomycin	0.00398923	0.366368	0.00400478	0.366223	TSG	Rec
FANCD2	755	Mercaptopurine	0.00835832	0.337513	0.00323619	0.37408	TSG	Rec
FANCE	755	Mercaptopurine	0.00346206	0.371613	0.00270893	0.380493	TSG	Rec
FANCE	125973	Paclitaxel	0.00441096	0.362597	0.000788113	0.421835	TSG	Rec
FANCF	764134	Dabrafenib	0.000999043	0.447292	9.19579e-06	0.577334	TSG	Rec
FAS	768073	Abemaciclib	0.00192254	0.398935	0.00118961	0.415255	TSG	Rec	TGCT, nasal NK/T lymphoma, skin squamous cell carcinoma-burn scar related
FAS	733504	Everolimus	0.0010047	0.41742	0.000816427	0.424075	TSG	Rec	TGCT, nasal NK/T lymphoma, skin squamous cell carcinoma-burn scar related
FAS	759224	Idelalisib	0.00229141	0.392758	0.00485486	0.364923	TSG	Rec	TGCT, nasal NK/T lymphoma, skin squamous cell carcinoma-burn scar related
FAS	816556	Pemigatinib	0.000769946	0.436521	0.000870835	0.432536	TSG	Rec	TGCT, nasal NK/T lymphoma, skin squamous cell carcinoma-burn scar related
FAS	226080	Sirolimus	0.00687859	0.345371	0.00223451	0.387296	TSG	Rec	TGCT, nasal NK/T lymphoma, skin squamous cell carcinoma-burn scar related
FAS	683864	Temsirolimus	0.000767199	0.429489	0.00022854	0.465847	TSG	Rec	TGCT, nasal NK/T lymphoma, skin squamous cell carcinoma-burn scar related
FAT4	749226	Abiraterone	0.0235413	0.357467	0.0136588	0.386877	TSG		lymphoma, pancreatic, head and neck, melanoma, hepatocellular carcinoma
FAT4	125066	Bleomycin	0.00122699	0.407608	0.00120434	0.40822	TSG		lymphoma, pancreatic, head and neck, melanoma, hepatocellular carcinoma
FAT4	733504	Everolimus	0.00645892	0.350737	0.0016013	0.401956	TSG		lymphoma, pancreatic, head and neck, melanoma, hepatocellular carcinoma
FAT4	755980	Lenvatinib	0.00873584	0.347263	0.00335427	0.3854	TSG		lymphoma, pancreatic, head and neck, melanoma, hepatocellular carcinoma
FAT4	811429	Pralsetinib	0.000826184	0.427128	1.68369e-05	0.532562	TSG		lymphoma, pancreatic, head and neck, melanoma, hepatocellular carcinoma
FAT4	818434	Selpercatinib	0.000414729	0.448461	0.000528528	0.441113	TSG		lymphoma, pancreatic, head and neck, melanoma, hepatocellular carcinoma
FAT4	721517	Zoledronate	0.00237366	0.391502	0.00139811	0.409855	TSG		lymphoma, pancreatic, head and neck, melanoma, hepatocellular carcinoma
FBXW7	758247	Palbociclib	0.0039433	0.3698	0.00573649	0.355424	TSG	Rec	colorectal, endometrial, T-ALL
FBXW7	816987	Trilaciclib	0.00985677	0.339154	0.00997533	0.338644	TSG	Rec	colorectal, endometrial, T-ALL
FCGR2B	761431	Vemurafenib	1.02061e-06	0.587112	0.00538629	0.357885	oncogene, fusion	Dom	ALL
FEN1	628503	Docetaxel	0.00405237	0.403389	0.00690165	0.381091	TSG
FEN1	747973	Ixabepilone	0.00199565	0.415126	0.00354112	0.39367	TSG
FEN1	755	Mercaptopurine	0.000894299	0.417836	0.00160759	0.398611	TSG
FEN1	266046	Oxaliplatin	0.00536823	0.387987	0.0130868	0.348653	TSG
FEN1	125973	Paclitaxel	0.000725214	0.42444	0.000345519	0.446788	TSG
FEV	758007	Tivozanib	6.50354e-08	0.63524	0.00503673	0.360486	oncogene, fusion	Dom	Ewing sarcoma
FGFR1	125066	Bleomycin	5.14885e-05	0.497995	0.000161507	0.468223	oncogene, fusion	Dom	MPN, NHL, salivary adenoma
FGFR1	732517	Dasatinib	0.00142847	0.405813	0.0014321	0.405728	oncogene, fusion	Dom	MPN, NHL, salivary adenoma
FGFR1	781556	Erdafitinib	0.00660739	0.355774	0.00056523	0.442638	oncogene, fusion	Dom	MPN, NHL, salivary adenoma
FGFR1	718781	Erlotinib	0.00117408	0.412332	0.000719382	0.428068	oncogene, fusion	Dom	MPN, NHL, salivary adenoma
FGFR1	733504	Everolimus	0.00123735	0.4106	0.00182984	0.397392	oncogene, fusion	Dom	MPN, NHL, salivary adenoma
FGFR1	811429	Pralsetinib	0.000369578	0.451897	5.32053e-05	0.504822	oncogene, fusion	Dom	MPN, NHL, salivary adenoma
FGFR1	818434	Selpercatinib	0.000306062	0.457441	0.00110168	0.417792	oncogene, fusion	Dom	MPN, NHL, salivary adenoma
FGFR1	721517	Zoledronate	0.00526733	0.361751	0.00322755	0.380353	oncogene, fusion	Dom	MPN, NHL, salivary adenoma
FGFR2	811429	Pralsetinib	0.00559374	0.359391	0.000648041	0.434805	oncogene, fusion	Dom	gastric, NSCLC, endometrial
FGFR2	823807	Zanubrutinib	0.00142774	0.40583	0.000567144	0.435442	oncogene, fusion	Dom	gastric, NSCLC, endometrial
FHIT	1390	Allopurinol	0.00526948	0.358737	0.0064737	0.350646	TSG, fusion	Dom	pleomorphic salivary gland adenoma
FIP1L1	764134	Dabrafenib	0.00392239	0.396988	0.00705768	0.372788	fusion	Dom	idiopathic hypereosinophilic syndrome
FIP1L1	45388	Dacarbazine	0.0023143	0.386067	0.00214478	0.388726	fusion	Dom	idiopathic hypereosinophilic syndrome
FIP1L1	740	Methotrexate	0.0031199	0.37541	0.000647154	0.427974	fusion	Dom	idiopathic hypereosinophilic syndrome
FIP1L1	747599	Nilotinib	0.000181869	0.468578	7.72021e-05	0.491488	fusion	Dom	idiopathic hypereosinophilic syndrome
FKBP9	829498	Fruquintinib	0.00760598	0.350023	0.000199304	0.473482	unknown		glioma
FLCN	125066	Bleomycin	0.00212784	0.389002	0.00249615	0.383401	TSG	Rec
FLI1	241240	Carboplatin	0.00142684	0.402614	0.0055392	0.353883	oncogene, fusion	Dom	Ewing sarcoma
FLI1	26271	Cyclophosphamide	0.00280512	0.426358	0.0172717	0.345808	oncogene, fusion	Dom	Ewing sarcoma
FLI1	256942	Epirubicin	0.00353279	0.380182	0.0101315	0.337979	oncogene, fusion	Dom	Ewing sarcoma
FLI1	279836	Mitoxantrone	0.00296159	0.377293	0.00548798	0.354243	oncogene, fusion	Dom	Ewing sarcoma
FLI1	246131	Valrubicin	0.000613714	0.436501	0.00945235	0.338035	oncogene, fusion	Dom	Ewing sarcoma
FLNA	749226	Abiraterone	0.0278505	0.347843	0.00569516	0.429373	unknown		phyllodes tumour of the breast
FLNA	732517	Dasatinib	0.00696614	0.347714	0.00298297	0.380103	unknown		phyllodes tumour of the breast
FLNA	781556	Erdafitinib	0.000617107	0.439902	3.65229e-05	0.518162	unknown		phyllodes tumour of the breast
FLNA	733504	Everolimus	0.000357678	0.449281	0.00142212	0.405963	unknown		phyllodes tumour of the breast
FLNA	829498	Fruquintinib	0.00230164	0.395888	0.000830844	0.430462	unknown		phyllodes tumour of the breast
FLNA	755980	Lenvatinib	0.00581336	0.364041	0.00330461	0.385961	unknown		phyllodes tumour of the breast
FLNA	816556	Pemigatinib	0.000139943	0.487231	0.000152674	0.484824	unknown		phyllodes tumour of the breast
FLNA	811429	Pralsetinib	8.13045e-05	0.49396	1.41083e-06	0.585092	unknown		phyllodes tumour of the breast
FLNA	818434	Selpercatinib	0.000319235	0.45621	4.88928e-05	0.506944	unknown		phyllodes tumour of the breast
FLT3	105014	Cladribine	0.00134052	0.40794	0.00389297	0.370282	oncogene	Dom	AML, ALL
FLT3	63878	Cytarabine	0.00595493	0.351064	0.00386804	0.367517	oncogene	Dom	AML, ALL
FLT3	613327	Gemcitabine	0.00207308	0.389908	0.000208047	0.461241	oncogene	Dom	AML, ALL
FLT3	32065	Hydroxyurea	2.62461e-07	0.607655	0.00259472	0.382028	oncogene	Dom	AML, ALL
FLT3	6396	Thiotepa	0.000880076	0.418346	0.00414471	0.364939	oncogene	Dom	AML, ALL
FLT3	9706	Triethylenemelamine	0.00150159	0.400906	0.00711885	0.344	oncogene	Dom	AML, ALL
FLT3	75520	Trifluridine	0.00680406	0.348658	0.00249887	0.386475	oncogene	Dom	AML, ALL
FLT4	105014	Cladribine	0.0044019	0.365647	0.00473036	0.3629	oncogene	Dom	soft tissue sarcoma
FNBP1	3088	Chlorambucil	0.000112875	0.477851	0.00205624	0.39019	fusion	Dom	AML
FNBP1	119875	Cisplatin	0.00125931	0.406753	0.00708455	0.344193	fusion	Dom	AML
FNBP1	8806	Melphalan	0.0004665	0.437922	0.00637786	0.348367	fusion	Dom	AML
FNBP1	609699	Topotecan	0.00639557	0.348258	0.00595228	0.351081	fusion	Dom	AML
FNBP1	34462	Uracil mustard	0.000446289	0.439246	0.00608762	0.3502	fusion	Dom	AML
FOXO3	749226	Abiraterone	0.0090825	0.407362	0.0324418	0.338862	oncogene, TSG, fusion	Dom	AL
FOXO3	721517	Zoledronate	0.000480195	0.444039	0.00394422	0.372866	oncogene, TSG, fusion	Dom	AL
FOXO4	756645	Crizotinib	0.00077952	0.425541	6.7556e-05	0.494915	oncogene, TSG, fusion	Dom	AL, soft tissue sarcoma
FOXO4	764134	Dabrafenib	0.0146009	0.340135	0.00453914	0.391135	oncogene, TSG, fusion	Dom	AL, soft tissue sarcoma
FOXO4	45388	Dacarbazine	0.000429948	0.440356	0.00419316	0.364503	oncogene, TSG, fusion	Dom	AL, soft tissue sarcoma
FOXO4	755	Mercaptopurine	0.00297536	0.377126	0.00165584	0.39761	oncogene, TSG, fusion	Dom	AL, soft tissue sarcoma
FOXO4	747599	Nilotinib	3.00788e-05	0.514942	0.000117489	0.480463	oncogene, TSG, fusion	Dom	AL, soft tissue sarcoma
FOXO4	49842	Vinblastine	0.00878475	0.335474	3.96561e-05	0.504426	oncogene, TSG, fusion	Dom	AL, soft tissue sarcoma
FOXP1	732517	Dasatinib	0.00162266	0.401505	0.00930877	0.335847	oncogene, fusion	Dom	ALL
FOXP1	811429	Pralsetinib	0.000320843	0.456063	4.89671e-05	0.506906	oncogene, fusion	Dom	ALL
FSTL3	781556	Erdafitinib	2.90471e-05	0.523742	0.00585007	0.360666	oncogene, fusion	Dom	B-CLL
FSTL3	829498	Fruquintinib	0.00429885	0.372727	0.0106336	0.335902	oncogene, fusion	Dom	B-CLL
FSTL3	761910	Ibrutinib	1.56939e-05	0.530179	0.000976232	0.41835	oncogene, fusion	Dom	B-CLL
FSTL3	755980	Lenvatinib	0.00113515	0.423791	0.0104856	0.339448	oncogene, fusion	Dom	B-CLL
FSTL3	811429	Pralsetinib	0.000189428	0.471137	9.34021e-05	0.490325	oncogene, fusion	Dom	B-CLL
FSTL3	823807	Zanubrutinib	0.000149928	0.473885	0.00102168	0.416876	oncogene, fusion	Dom	B-CLL
FUBP1	92859	Arsenic trioxide	0.00538209	0.357915	0.00348817	0.374368	oncogene	Rec	oligodendroglioma
FUBP1	758252	Carfilzomib	0.00508401	0.360125	0.000956054	0.419024	oncogene	Rec	oligodendroglioma
FUBP1	409962	Carmustine	0.00103019	0.413301	0.000929981	0.416588	oncogene	Rec	oligodendroglioma
FUBP1	82151	Daunorubicin	0.0056051	0.353424	0.005623	0.3533	oncogene	Rec	oligodendroglioma
FUBP1	169780	Dexrazoxane	0.0016802	0.397115	0.00586668	0.351647	oncogene	Rec	oligodendroglioma
FUBP1	109724	Ifosfamide	0.00430654	0.393255	0.00941528	0.36023	oncogene	Rec	oligodendroglioma
FUBP1	616348	Irinotecan	0.00605545	0.350408	0.00744932	0.342179	oncogene	Rec	oligodendroglioma
FUBP1	79037	Lomustine	0.000250702	0.459562	0.0011072	0.414257	oncogene	Rec	oligodendroglioma
FUBP1	266046	Oxaliplatin	0.000817382	0.458287	0.000751294	0.461112	oncogene	Rec	oligodendroglioma
GAS7	764134	Dabrafenib	3.49429e-09	0.716018	0.00806702	0.367024	fusion	Dom	AML*
GAS7	778304	Encorafenib	1.17852e-06	0.59726	0.0110445	0.33719	fusion	Dom	AML*
GAS7	761431	Vemurafenib	9.6036e-10	0.695708	0.00352261	0.374004	fusion	Dom	AML*
GAS7	701852	Vorinostat	0.00273777	0.383205	0.001228	0.410851	fusion	Dom	AML*
GATA3	800405	umbralisib	0.00305746	0.379206	0.000778999	0.425562	oncogene, TSG	Rec	breast
GMPS	755	Mercaptopurine	0.000674849	0.426678	0.000233636	0.457992	fusion	Dom	AML
GNA11	811429	Pralsetinib	0.000597429	0.437336	0.00266363	0.387365	oncogene	Dom	uveal melanoma, primary central nervous system melanocytic neoplasms
GNAS	3088	Chlorambucil	0.00586207	0.351678	0.00595926	0.351035	oncogene	Dom	pituitary adenoma, pancreatic intraductal papillary mucinous neoplasm, fibrous dysplasia
GPHN	701852	Vorinostat	0.00857032	0.339275	0.00479468	0.362382	fusion	Dom	AL
HEY1	761431	Vemurafenib	1.91815e-11	0.74113	0.000463735	0.441557	oncogene, fusion	Dom	mesenchymal chondrosarcoma
HIF1A	718781	Erlotinib	0.00216837	0.39149	0.00300705	0.379811	oncogene	Dom	endometrioid carcinoma, glioblastoma, colorectal, renal, lung, pancreatic
HLA-A	749226	Abiraterone	0.0287659	0.34596	0.0198701	0.366904	fusion	Dom	Spitzoid tumour
HMGA1	1390	Allopurinol	0.00200874	0.394162	0.000757422	0.426448	oncogene, fusion	Dom	microfollicular thyroid adenoma, various benign mesenchymal tumours
HMGA1	312887	Fludarabine	0.00354962	0.370695	0.00512559	0.356879	oncogene, fusion	Dom	microfollicular thyroid adenoma, various benign mesenchymal tumours
HMGA1	740	Methotrexate	0.00824879	0.338051	0.00606812	0.350326	oncogene, fusion	Dom	microfollicular thyroid adenoma, various benign mesenchymal tumours
HNRNPA2B1	776422	Ceritinib	0.0103788	0.334074	0.00264899	0.387564	oncogene, fusion	Dom	prostate
HOXA11	758247	Palbociclib	0.002153	0.39174	0.00228493	0.389648	oncogene, TSG, fusion	Dom	CML
HOXA11	816987	Trilaciclib	0.00031235	0.460543	0.00284088	0.388267	oncogene, TSG, fusion	Dom	CML
HOXD11	749226	Abiraterone	0.0011638	0.495053	0.0019753	0.474567	oncogene, fusion	Dom	AML
HOXD11	811429	Pralsetinib	0.000523711	0.441394	0.000144902	0.478542	oncogene, fusion	Dom	AML
HOXD11	818434	Selpercatinib	0.00167069	0.403794	0.00577305	0.358146	oncogene, fusion	Dom	AML
HRAS	732517	Dasatinib	0.000121841	0.47949	0.000274037	0.457018	oncogene	Dom	infrequent sarcomas, rare other tumour types
HSP90AB1	102816	Azacitidine	0.00205562	0.390201	0.00360138	0.370161	fusion	Dom	NHL
HSP90AB1	740	Methotrexate	0.00766906	0.341008	0.00469754	0.360212	fusion	Dom	NHL
IDH1	764042	Binimetinib	0.000134901	0.476751	0.000283415	0.45605	oncogene	Dom	glioblastoma
IDH1	768068	Cobimetinib	5.41304e-05	0.504388	6.37783e-05	0.500224	oncogene	Dom	glioblastoma
IDH1	778304	Encorafenib	0.000884234	0.432039	0.00896322	0.346175	oncogene	Dom	glioblastoma
IDH1	741078	Selumetinib	0.000102119	0.484186	0.000154981	0.47298	oncogene	Dom	glioblastoma
IDH1	758246	Trametinib	4.70266e-05	0.504036	7.84711e-05	0.491067	oncogene	Dom	glioblastoma
IDH1	761431	Vemurafenib	3.26547e-05	0.512965	0.00459597	0.364003	oncogene	Dom	glioblastoma
IKZF1	26271	Cyclophosphamide	1.26372e-06	0.640157	0.00159262	0.447929	TSG, fusion	Dom/Rec	ALL, DLBCL
IKZF1	82151	Daunorubicin	0.000160678	0.468363	0.00704469	0.344419	TSG, fusion	Dom/Rec	ALL, DLBCL
IKZF1	32065	Hydroxyurea	4.38818e-08	0.637239	0.00417426	0.364672	TSG, fusion	Dom/Rec	ALL, DLBCL
IKZF1	122819	Teniposide	2.15839e-05	0.518924	0.00411696	0.36519	TSG, fusion	Dom/Rec	ALL, DLBCL
IKZF1	246131	Valrubicin	5.97096e-05	0.501904	0.00296896	0.383421	TSG, fusion	Dom/Rec	ALL, DLBCL
IL21R	32065	Hydroxyurea	0.008911	0.334887	0.00766636	0.341022	fusion	Dom	NHL
IL6ST	749226	Abiraterone	0.00874415	0.409207	0.00640445	0.423971	oncogene	Dom	hepatocellular carcinoma
IL6ST	829498	Fruquintinib	0.00364326	0.379024	0.000954956	0.425948	oncogene	Dom	hepatocellular carcinoma
IL6ST	811429	Pralsetinib	0.000387289	0.450506	0.000133468	0.480781	oncogene	Dom	hepatocellular carcinoma
IL6ST	721517	Zoledronate	0.00421686	0.370331	0.00607695	0.356112	oncogene	Dom	hepatocellular carcinoma
IL7R	829498	Fruquintinib	0.00537738	0.364009	0.00173919	0.405765	oncogene	Dom	ALL, ETP ALL
IL7R	818434	Selpercatinib	0.00109425	0.418015	0.00536918	0.361001	oncogene	Dom	ALL, ETP ALL
IRF4	764134	Dabrafenib	2.95888e-06	0.602066	0.00115365	0.442345	oncogene, TSG, fusion	Dom	MM
IRF4	761431	Vemurafenib	6.75149e-06	0.548898	0.00428958	0.366627	oncogene, TSG, fusion	Dom	MM
IRS4	780203	Selinexor	0.00407114	0.371668	0.00624878	0.355	oncogene, TSG		glioma, rhabdomyosarcoma, melanoma, breast cancer, T-ALL
ITGAV	749226	Abiraterone	0.0218006	0.361775	0.0155534	0.380088	unknown		large intestine carcinoma
ITGAV	732517	Dasatinib	0.00272985	0.383309	0.00226227	0.389999	unknown		large intestine carcinoma
ITGAV	718781	Erlotinib	0.000896657	0.421085	0.00201895	0.393985	unknown		large intestine carcinoma
ITGAV	733504	Everolimus	0.0010808	0.415045	0.00214847	0.391813	unknown		large intestine carcinoma
ITGAV	829498	Fruquintinib	0.00694802	0.353731	0.00221988	0.39718	unknown		large intestine carcinoma
ITGAV	811429	Pralsetinib	0.00112086	0.417224	0.000826709	0.427108	unknown		large intestine carcinoma
ITGAV	760766	Vandetanib	0.00136158	0.414156	0.000928326	0.42687	unknown		large intestine carcinoma
ITGAV	823807	Zanubrutinib	0.00204019	0.393621	0.00600457	0.353627	unknown		large intestine carcinoma
JAK1	816556	Pemigatinib	0.00662847	0.35873	0.00235049	0.398503	oncogene, TSG	Dom	ALL
JAK1	818434	Selpercatinib	0.00243403	0.390605	4.53829e-05	0.508803	oncogene, TSG	Dom	ALL
JAK3	312887	Fludarabine	0.00126368	0.406639	0.00205954	0.390135	oncogene	Dom	acute megakaryocytic leukaemia, ETP ALL
JAK3	800405	umbralisib	0.00349533	0.374292	0.00297914	0.38015	oncogene	Dom	acute megakaryocytic leukaemia, ETP ALL
JAZF1	749226	Abiraterone	0.0180337	0.372185	0.0236274	0.357261	fusion	Dom	endometrial stromal tumour
JAZF1	829498	Fruquintinib	0.000163947	0.47895	0.00049277	0.446868	fusion	Dom	endometrial stromal tumour
JUN	749226	Abiraterone	0.0215136	0.362513	0.0258945	0.352046	oncogene	Dom	sarcoma
JUN	732517	Dasatinib	0.000705281	0.428689	0.00372991	0.37188	oncogene	Dom	sarcoma
JUN	781556	Erdafitinib	0.0033019	0.382711	5.96746e-05	0.505859	oncogene	Dom	sarcoma
JUN	829498	Fruquintinib	0.00093138	0.426763	0.000734234	0.434419	oncogene	Dom	sarcoma
JUN	755980	Lenvatinib	0.000976711	0.428779	0.000867736	0.432652	oncogene	Dom	sarcoma
JUN	811429	Pralsetinib	7.2594e-07	0.597752	7.34503e-07	0.597533	oncogene	Dom	sarcoma
JUN	818434	Selpercatinib	3.81353e-05	0.513102	3.183e-05	0.517508	oncogene	Dom	sarcoma
KAT6A	628503	Docetaxel	0.001742	0.435937	0.000317542	0.493194	oncogene, fusion	Dom	AML
KAT7	63878	Cytarabine	0.0051088	0.357005	0.00434808	0.363139	oncogene		CCRCC
KDM5A	3088	Chlorambucil	0.00355869	0.370601	0.00774409	0.340614	oncogene, fusion	Dom	AML
KDM5A	119875	Cisplatin	0.00188795	0.393136	0.00297352	0.377148	oncogene, fusion	Dom	AML
KDM5A	613327	Gemcitabine	0.0088948	0.334962	0.00796417	0.339479	oncogene, fusion	Dom	AML
KDM5A	256439	Idarubicin	0.00348065	0.371416	0.00299476	0.376891	oncogene, fusion	Dom	AML
KDM5A	8806	Melphalan	0.00211579	0.389199	0.00759632	0.341392	oncogene, fusion	Dom	AML
KDM5A	26980	Mitomycin	0.00314264	0.375146	0.0018736	0.393398	oncogene, fusion	Dom	AML
KDM5A	6396	Thiotepa	0.00313205	0.375269	0.00736835	0.342619	oncogene, fusion	Dom	AML
KDM5C	758252	Carfilzomib	0.00383923	0.370802	0.00283597	0.381935	TSG	Rec	clear cell renal carcinoma
KDM5C	628503	Docetaxel	0.00176833	0.435385	0.000194439	0.507995	TSG	Rec	clear cell renal carcinoma
KDM5C	125973	Paclitaxel	0.0010719	0.412017	0.00719515	0.343573	TSG	Rec	clear cell renal carcinoma
KDM5C	49842	Vinblastine	0.00269738	0.380646	0.00222461	0.387451	TSG	Rec	clear cell renal carcinoma
KDR	761431	Vemurafenib	0.0090903	0.336836	0.00922096	0.336242	oncogene	Dom	NSCLC, angiosarcoma
KDSR	764134	Dabrafenib	0.0100617	0.357267	0.00860288	0.364214	fusion	Dom	B-NHL
KDSR	747974	Raloxifene	0.00348036	0.374451	0.00215722	0.391671	fusion	Dom	B-NHL
KIAA1549	761385	Sonidegib	0.00861372	0.339067	0.00448839	0.364906	fusion	Dom	pilocytic astrocytoma
KLF6	721517	Zoledronate	0.000438854	0.446762	0.000183665	0.472	TSG	Rec	prostate, glioma
KLK2	732517	Dasatinib	0.00523632	0.361981	0.00796622	0.345156	fusion	Dom	prostate
KLK2	811429	Pralsetinib	0.00197318	0.401353	0.00146032	0.411778	fusion	Dom	prostate
KLK2	818434	Selpercatinib	0.00600033	0.359653	0.00464428	0.369743	fusion	Dom	prostate
KMT2C	180973	Tamoxifen	0.00321991	0.377314	0.00104101	0.416267	TSG	Rec	medulloblastoma
KMT2D	1390	Allopurinol	0.00045434	0.442173	0.0042532	0.36695	oncogene, TSG	Rec	medulloblastoma, renal
KMT2D	169780	Dexrazoxane	0.00894276	0.334741	0.00507734	0.357242	oncogene, TSG	Rec	medulloblastoma, renal
KMT2D	755	Mercaptopurine	0.000688115	0.426074	0.00333677	0.372963	oncogene, TSG	Rec	medulloblastoma, renal
KMT2D	762	Nitrogen mustard	4.55623e-05	0.501023	0.000577724	0.431458	oncogene, TSG	Rec	medulloblastoma, renal
KMT2D	758247	Palbociclib	0.00725423	0.346081	0.00611457	0.35291	oncogene, TSG	Rec	medulloblastoma, renal
LARP4B	1390	Allopurinol	0.000219215	0.463362	0.000335534	0.451154	TSG		CRC, glioma
LARP4B	312887	Fludarabine	0.00313395	0.375247	0.00661457	0.346926	TSG		CRC, glioma
LARP4B	755	Mercaptopurine	0.00193908	0.392217	0.00202509	0.390719	TSG		CRC, glioma
LARP4B	752	Tioguanine	2.1639e-05	0.518865	0.000681282	0.426384	TSG		CRC, glioma
LARP4B	800405	umbralisib	0.00318243	0.377743	0.00297775	0.380167	TSG		CRC, glioma
LASP1	750691	Afatinib	0.0015896	0.405498	0.000300446	0.457981	fusion	Dom	AML
LASP1	765888	Dacomitinib	0.00117706	0.415607	0.00112765	0.417025	fusion	Dom	AML
LASP1	732517	Dasatinib	2.14872e-07	0.615327	4.22e-06	0.558858	fusion	Dom	AML
LASP1	718781	Erlotinib	0.000703064	0.428787	0.0006867	0.429523	fusion	Dom	AML
LASP1	761910	Ibrutinib	0.00227162	0.389854	0.00704417	0.347266	fusion	Dom	AML
LASP1	757439	Neratinib	0.00285837	0.384806	0.00144728	0.408687	fusion	Dom	AML
LASP1	811429	Pralsetinib	0.00116664	0.415901	4.76593e-05	0.507583	fusion	Dom	AML
LASP1	818434	Selpercatinib	0.0060711	0.35615	0.00904745	0.339873	fusion	Dom	AML
LASP1	823807	Zanubrutinib	0.00271397	0.383519	0.00390762	0.370141	fusion	Dom	AML
LATS2	718781	Erlotinib	0.00166176	0.400694	0.000151369	0.473624	TSG		malignant mesothelioma
LATS2	755980	Lenvatinib	0.00806289	0.350635	0.00439943	0.375041	TSG		malignant mesothelioma
LATS2	811429	Pralsetinib	0.000295792	0.458435	3.41552e-05	0.515797	TSG		malignant mesothelioma
LCP1	3053	Actinomycin D	0.00511142	0.356985	0.00461229	0.360908	fusion	Dom	NHL
LCP1	92859	Arsenic trioxide	0.000192638	0.466981	0.000427228	0.444016	fusion	Dom	NHL
LCP1	241240	Carboplatin	0.00224878	0.387074	0.00860242	0.336335	fusion	Dom	NHL
LCP1	409962	Carmustine	2.73803e-06	0.563686	0.000180388	0.465193	fusion	Dom	NHL
LCP1	119875	Cisplatin	0.00646501	0.347831	0.00457648	0.361204	fusion	Dom	NHL
LCP1	756645	Crizotinib	0.0013918	0.406685	0.00271302	0.383532	fusion	Dom	NHL
LCP1	109724	Ifosfamide	0.000170597	0.502666	0.0152559	0.338055	fusion	Dom	NHL
LCP1	743414	Imatinib	0.00426624	0.366834	0.00593737	0.354071	fusion	Dom	NHL
LCP1	79037	Lomustine	0.000141398	0.475478	0.00107933	0.41509	fusion	Dom	NHL
LCP1	747599	Nilotinib	0.0039195	0.370027	0.00618432	0.352462	fusion	Dom	NHL
LCP1	747974	Raloxifene	0.000303008	0.45412	8.6243e-05	0.488617	fusion	Dom	NHL
LCP1	780203	Selinexor	0.00287375	0.381456	0.00186387	0.396756	fusion	Dom	NHL
LEF1	747599	Nilotinib	0.00265741	0.384276	0.00365581	0.372627	oncogene, TSG		B-ALL, T-ALL, eyelid sebaceous carcinoma, AML, lymphomas
LEPROTL1	49842	Vinblastine	0.00403936	0.365902	0.00492178	0.358434	TSG		lung cancer, colon cancer
LIFR	811429	Pralsetinib	0.00353765	0.376949	0.00105737	0.41914	fusion	Dom	salivary adenoma
LMO2	747973	Ixabepilone	0.0135016	0.337348	0.00358048	0.393242	oncogene, fusion	Dom	T-ALL
LPP	718781	Erlotinib	0.00183767	0.397244	7.07549e-05	0.493731	oncogene, fusion	Dom	lipoma, leukaemia
LPP	829498	Fruquintinib	0.00806736	0.347586	0.00426467	0.373034	oncogene, fusion	Dom	lipoma, leukaemia
LPP	811429	Pralsetinib	0.00105756	0.419135	0.000162804	0.475344	oncogene, fusion	Dom	lipoma, leukaemia
LPP	760766	Vandetanib	8.49131e-05	0.49672	1.51171e-07	0.63003	oncogene, fusion	Dom	lipoma, leukaemia
LYL1	26271	Cyclophosphamide	5.7474e-11	0.786347	4.06618e-05	0.561211	oncogene, fusion	Dom	T-ALL
LYN	787457	Brigatinib	0.00122995	0.410799	0.00652556	0.350328	oncogene, fusion		DLBCL, B-ALL, MPN
MAF	749226	Abiraterone	0.0178895	0.372619	0.0253074	0.353359	oncogene, fusion	Dom	MM
MAF	721517	Zoledronate	0.00771835	0.346455	0.00723136	0.349116	oncogene, fusion	Dom	MM
MAFB	759224	Idelalisib	0.000994646	0.421139	0.00522349	0.362077	oncogene, fusion	Dom	MM
MALAT1	755980	Lenvatinib	0.00720743	0.355295	0.00157667	0.412617	oncogene, TSG, fusion	Dom	renal cell carcinoma (childhood epithelioid), lung
MALT1	816556	Pemigatinib	0.000520642	0.448871	0.00192636	0.405612	oncogene, fusion	Dom	MALT
MALT1	811429	Pralsetinib	0.00369612	0.375311	0.000141191	0.479251	oncogene, fusion	Dom	MALT
MALT1	818434	Selpercatinib	0.000255117	0.462706	0.00186772	0.399942	oncogene, fusion	Dom	MALT
MALT1	721517	Zoledronate	0.0100288	0.335533	0.00442432	0.368498	oncogene, fusion	Dom	MALT
MAML2	749226	Abiraterone	0.0243622	0.355527	0.0299724	0.343552	oncogene, fusion	Dom	salivary gland mucoepidermoid
MAP3K1	764042	Binimetinib	0.000185905	0.46797	2.78961e-05	0.516744	oncogene, TSG	Rec	luminal A breast
MAP3K1	768068	Cobimetinib	6.71888e-05	0.49889	2.72472e-06	0.572001	oncogene, TSG	Rec	luminal A breast
MAP3K1	764134	Dabrafenib	6.77337e-06	0.584206	1.49715e-05	0.566049	oncogene, TSG	Rec	luminal A breast
MAP3K1	778304	Encorafenib	5.99719e-05	0.509766	0.00027461	0.468112	oncogene, TSG	Rec	luminal A breast
MAP3K1	741078	Selumetinib	3.64125e-05	0.510324	1.42505e-05	0.532377	oncogene, TSG	Rec	luminal A breast
MAP3K1	758246	Trametinib	0.00268387	0.38392	0.000521431	0.438009	oncogene, TSG	Rec	luminal A breast
MAX	1390	Allopurinol	0.00562144	0.356217	0.00523002	0.359029	TSG	Rec	pheochromocytoma, endometrioid carcinoma, colon carcinoma
MAX	45388	Dacarbazine	6.99019e-05	0.490298	3.61173e-05	0.506697	TSG	Rec	pheochromocytoma, endometrioid carcinoma, colon carcinoma
MAX	825331	Darolutamide	0.0039346	0.369883	0.00958652	0.334618	TSG	Rec	pheochromocytoma, endometrioid carcinoma, colon carcinoma
MAX	755	Mercaptopurine	0.000196841	0.462781	0.000526336	0.43429	TSG	Rec	pheochromocytoma, endometrioid carcinoma, colon carcinoma
MAX	752	Tioguanine	0.000106458	0.479397	0.00411088	0.365246	TSG	Rec	pheochromocytoma, endometrioid carcinoma, colon carcinoma
MB21D2	733504	Everolimus	0.00110786	0.414237	0.000129349	0.477884	unknown		lung cancer
MB21D2	811429	Pralsetinib	0.000434817	0.447041	2.50395e-05	0.523265	unknown		lung cancer
MB21D2	818434	Selpercatinib	0.000112359	0.485419	8.60804e-05	0.492469	unknown		lung cancer
MDM4	762	Nitrogen mustard	0.000959636	0.415583	0.000726681	0.424377	oncogene	Dom	glioblastoma, bladder, retinoblastoma
MDM4	266046	Oxaliplatin	0.00892057	0.366149	0.00608435	0.382735	oncogene	Dom	glioblastoma, bladder, retinoblastoma
MECOM	732517	Dasatinib	0.00536766	0.35802	0.0020972	0.392659	oncogene, fusion	Dom	AML, CML, MDS
MECOM	811429	Pralsetinib	0.00595652	0.356907	0.00140855	0.409604	oncogene, fusion	Dom	AML, CML, MDS
MED12	92859	Arsenic trioxide	0.00113903	0.413328	0.0030888	0.378834	TSG	Dom	uterine leiomyoma, fibroadenoma, phyllodes tumour
MED12	79037	Lomustine	0.000681115	0.429778	0.00107712	0.415157	TSG	Dom	uterine leiomyoma, fibroadenoma, phyllodes tumour
MEN1	1390	Allopurinol	0.00606002	0.353264	0.00722445	0.346247	TSG	Rec	parathyroid tumours, pancreatic neuroendocrine tumour
MEN1	758774	Belinostat	0.00324208	0.377063	0.00154228	0.403229	TSG	Rec	parathyroid tumours, pancreatic neuroendocrine tumour
MEN1	755	Mercaptopurine	4.10284e-05	0.503595	5.93724e-06	0.54765	TSG	Rec	parathyroid tumours, pancreatic neuroendocrine tumour
MEN1	740	Methotrexate	6.78833e-05	0.491043	3.89711e-05	0.50485	TSG	Rec	parathyroid tumours, pancreatic neuroendocrine tumour
MEN1	266046	Oxaliplatin	0.00376117	0.402468	0.00249386	0.418442	TSG	Rec	parathyroid tumours, pancreatic neuroendocrine tumour
MEN1	754230	Pralatrexate	0.00245078	0.393633	0.00320396	0.383831	TSG	Rec	parathyroid tumours, pancreatic neuroendocrine tumour
MEN1	752	Tioguanine	0.000354391	0.446048	6.08387e-05	0.493817	TSG	Rec	parathyroid tumours, pancreatic neuroendocrine tumour
MET	768073	Abemaciclib	0.0073662	0.348364	0.00340424	0.37838	oncogene	Dom	papillary renal, head-neck squamous cell
MET	811429	Pralsetinib	0.000827181	0.42709	0.000625569	0.435906	oncogene	Dom	papillary renal, head-neck squamous cell
MGMT	750691	Afatinib	0.00535665	0.361093	0.00399054	0.372425	TSG		glioma
MGMT	1390	Allopurinol	0.00405569	0.368744	0.00856302	0.339311	TSG		glioma
MGMT	757439	Neratinib	0.00150737	0.407308	0.00679057	0.351664	TSG		glioma
MITF	761431	Vemurafenib	3.95297e-07	0.604609	0.00263499	0.384579	oncogene	Dom	melanoma
MLLT1	45388	Dacarbazine	0.00404156	0.365882	0.00323682	0.374073	fusion	Dom	AL
MLLT10	765694	Bosutinib	0.00492611	0.364358	0.002553	0.388894	oncogene, fusion	Dom	AL
MLLT10	767600	Fedratinib	9.38922e-05	0.50211	4.42514e-05	0.521648	oncogene, fusion	Dom	AL
MLLT10	745750	Lapatinib	0.000984327	0.418083	0.00286193	0.381605	oncogene, fusion	Dom	AL
MLLT10	758247	Palbociclib	0.00433015	0.36627	0.00165459	0.400842	oncogene, fusion	Dom	AL
MLLT10	750690	Sunitinib	0.00194354	0.395308	9.21551e-05	0.486885	oncogene, fusion	Dom	AL
MLLT6	758774	Belinostat	0.00660135	0.349868	0.00342562	0.375037	fusion	Dom	AL
MLLT6	776422	Ceritinib	0.000532574	0.440879	0.00208182	0.396148	fusion	Dom	AL
MLLT6	756645	Crizotinib	0.00333211	0.376056	0.00265339	0.38433	fusion	Dom	AL
MLLT6	169780	Dexrazoxane	0.00283365	0.378882	0.00179184	0.394926	fusion	Dom	AL
MLLT6	767600	Fedratinib	0.00445621	0.377827	0.00627828	0.364122	fusion	Dom	AL
MLLT6	762	Nitrogen mustard	0.00464094	0.360673	0.000777546	0.422259	fusion	Dom	AL
MLLT6	266046	Oxaliplatin	0.00596023	0.383605	0.00707977	0.376267	fusion	Dom	AL
MLLT6	758247	Palbociclib	7.7624e-05	0.491347	0.000317997	0.452719	fusion	Dom	AL
MLLT6	778909	Ribociclib	0.00318717	0.390692	0.0013321	0.421987	fusion	Dom	AL
MLLT6	816987	Trilaciclib	0.000755297	0.433518	0.00285347	0.388105	fusion	Dom	AL
MN1	749226	Abiraterone	0.00360217	0.449671	0.00451819	0.439783	oncogene, fusion	Dom	AML, MDS
MN1	125066	Bleomycin	0.00787921	0.339914	0.0011281	0.410357	oncogene, fusion	Dom	AML, MDS
MN1	829498	Fruquintinib	1.10095e-05	0.546347	0.0002034	0.472907	oncogene, fusion	Dom	AML, MDS
MN1	811429	Pralsetinib	1.11897e-05	0.541856	1.02227e-06	0.591297	oncogene, fusion	Dom	AML, MDS
MN1	818434	Selpercatinib	0.00136683	0.410617	0.00198686	0.397786	oncogene, fusion	Dom	AML, MDS
MPL	750691	Afatinib	0.000437022	0.446888	0.000240353	0.464412	oncogene	Dom	MPN
MPL	757439	Neratinib	0.000387739	0.450471	0.000207701	0.468552	oncogene	Dom	MPN
MSH2	755	Mercaptopurine	0.00706399	0.344309	0.000761905	0.422897	TSG	Rec	colorectal, endometrial, ovarian
MSH2	740	Methotrexate	0.000301662	0.450719	0.000153036	0.469689	TSG	Rec	colorectal, endometrial, ovarian
MSH2	266046	Oxaliplatin	0.00853823	0.368091	0.00356442	0.404601	TSG	Rec	colorectal, endometrial, ovarian
MSH2	752	Tioguanine	0.00302044	0.376583	0.0062649	0.349072	TSG	Rec	colorectal, endometrial, ovarian
MSH6	63878	Cytarabine	0.00302703	0.376504	0.00389628	0.367247	TSG	Rec	colorectal
MSH6	256942	Epirubicin	0.0108108	0.335189	0.0084086	0.34586	TSG	Rec	colorectal
MSH6	26980	Mitomycin	0.00586743	0.351642	0.00435449	0.363083	TSG	Rec	colorectal
MSN	92859	Arsenic trioxide	0.00173544	0.399211	0.00366571	0.372527	fusion	Dom	ALCL
MSN	119875	Cisplatin	0.000919009	0.416967	0.00337549	0.372541	fusion	Dom	ALCL
MYB	3053	Actinomycin D	0.00188582	0.393175	5.42333e-05	0.4967	oncogene, fusion	Dom	adenoid cystic carcinoma
MYB	789925	Asciminib	0.00694287	0.350768	0.00226317	0.393198	oncogene, fusion	Dom	adenoid cystic carcinoma
MYB	409962	Carmustine	2.53318e-05	0.515172	0.00649091	0.347673	oncogene, fusion	Dom	adenoid cystic carcinoma
MYB	776422	Ceritinib	0.0010541	0.419242	0.00297636	0.38333	oncogene, fusion	Dom	adenoid cystic carcinoma
MYB	756645	Crizotinib	8.99404e-06	0.542658	0.000412576	0.445057	oncogene, fusion	Dom	adenoid cystic carcinoma
MYB	743414	Imatinib	0.000477016	0.440706	0.000671606	0.430217	oncogene, fusion	Dom	adenoid cystic carcinoma
MYB	747973	Ixabepilone	0.00552186	0.37603	0.000343224	0.473419	oncogene, fusion	Dom	adenoid cystic carcinoma
MYB	79037	Lomustine	0.000120637	0.479756	0.00203121	0.393775	oncogene, fusion	Dom	adenoid cystic carcinoma
MYB	755	Mercaptopurine	0.00590315	0.351405	0.00143955	0.402318	oncogene, fusion	Dom	adenoid cystic carcinoma
MYB	747599	Nilotinib	0.000218649	0.463435	0.000908887	0.420651	oncogene, fusion	Dom	adenoid cystic carcinoma
MYB	266046	Oxaliplatin	0.000879267	0.455821	0.0132596	0.348037	oncogene, fusion	Dom	adenoid cystic carcinoma
MYB	747974	Raloxifene	0.000177494	0.469252	0.00129515	0.409086	oncogene, fusion	Dom	adenoid cystic carcinoma
MYB	180973	Tamoxifen	0.000130527	0.47764	6.51813e-08	0.635204	oncogene, fusion	Dom	adenoid cystic carcinoma
MYB	701852	Vorinostat	0.00600099	0.353651	0.00497584	0.360956	oncogene, fusion	Dom	adenoid cystic carcinoma
MYC	801082	Avapritinib	0.0100144	0.384275	0.0238375	0.340229	oncogene, fusion	Dom	Burkitt lymphoma, amplified in other cancers, B-CLL
MYC	409962	Carmustine	0.000917879	0.417006	0.00743471	0.342258	oncogene, fusion	Dom	Burkitt lymphoma, amplified in other cancers, B-CLL
MYC	19893	Fluorouracil	0.00208694	0.389676	0.000676931	0.426583	oncogene, fusion	Dom	Burkitt lymphoma, amplified in other cancers, B-CLL
MYC	747973	Ixabepilone	0.00378209	0.391115	0.00458706	0.38351	oncogene, fusion	Dom	Burkitt lymphoma, amplified in other cancers, B-CLL
MYC	740	Methotrexate	0.00297879	0.377084	0.00104837	0.412736	oncogene, fusion	Dom	Burkitt lymphoma, amplified in other cancers, B-CLL
MYC	266046	Oxaliplatin	5.63557e-05	0.537784	8.36536e-05	0.527205	oncogene, fusion	Dom	Burkitt lymphoma, amplified in other cancers, B-CLL
MYC	758247	Palbociclib	5.55235e-08	0.637772	4.28827e-07	0.603148	oncogene, fusion	Dom	Burkitt lymphoma, amplified in other cancers, B-CLL
MYC	778909	Ribociclib	0.000226277	0.477653	0.00365358	0.38551	oncogene, fusion	Dom	Burkitt lymphoma, amplified in other cancers, B-CLL
MYC	750690	Sunitinib	0.000378133	0.447642	1.82427e-05	0.526719	oncogene, fusion	Dom	Burkitt lymphoma, amplified in other cancers, B-CLL
MYC	816987	Trilaciclib	3.10203e-05	0.522151	0.0055456	0.362791	oncogene, fusion	Dom	Burkitt lymphoma, amplified in other cancers, B-CLL
MYC	701852	Vorinostat	0.00612481	0.352844	0.00432089	0.366352	oncogene, fusion	Dom	Burkitt lymphoma, amplified in other cancers, B-CLL
MYD88	758252	Carfilzomib	0.00390315	0.370184	0.000105917	0.48322	oncogene	Dom	ABC-DLBCL
MYD88	776422	Ceritinib	0.00213815	0.395208	0.00880251	0.34102	oncogene	Dom	ABC-DLBCL
MYH11	732517	Dasatinib	0.00173739	0.402446	0.0048447	0.365004	fusion	Dom	AML
MYH11	755980	Lenvatinib	0.00686289	0.360466	0.0100833	0.344173	fusion	Dom	AML
MYH11	811429	Pralsetinib	0.00174759	0.405598	0.00118522	0.418818	fusion	Dom	AML
MYH11	818434	Selpercatinib	0.00216556	0.398062	0.00258374	0.391724	fusion	Dom	AML
MYH11	721517	Zoledronate	5.76141e-06	0.560573	0.000354158	0.456832	fusion	Dom	AML
MYH9	732517	Dasatinib	0.00218408	0.391237	0.00331188	0.37628	TSG, fusion	Dom	ALCL
MYH9	781556	Erdafitinib	0.00249749	0.392952	1.85737e-05	0.534363	TSG, fusion	Dom	ALCL
MYH9	829498	Fruquintinib	0.00434674	0.372301	0.00361891	0.379276	TSG, fusion	Dom	ALCL
MYH9	755980	Lenvatinib	0.00282916	0.391739	0.00156748	0.412819	TSG, fusion	Dom	ALCL
MYH9	816556	Pemigatinib	0.00199556	0.404363	0.000951314	0.429646	TSG, fusion	Dom	ALCL
MYH9	811429	Pralsetinib	1.69839e-05	0.532362	6.00542e-07	0.601267	TSG, fusion	Dom	ALCL
MYH9	818434	Selpercatinib	9.41735e-05	0.490108	0.00017079	0.47402	TSG, fusion	Dom	ALCL
MYH9	721517	Zoledronate	1.47725e-05	0.535568	0.000158603	0.476064	TSG, fusion	Dom	ALCL
MYOD1	721517	Zoledronate	0.00150364	0.41078	0.00965593	0.340031	oncogene	Dom	embryonal rhabdomyosarcoma
N4BP2	755	Mercaptopurine	0.00574833	0.352442	0.000420123	0.441042	TSG		lung cancer
N4BP2	740	Methotrexate	0.00832401	0.337681	0.00823785	0.338105	TSG		lung cancer
N4BP2	701852	Vorinostat	0.000947473	0.419314	0.00124626	0.410363	TSG		lung cancer
NACA	266046	Oxaliplatin	0.000928618	0.453964	0.00107717	0.448865	fusion	Dom	NHL
NBEA	772469	Duvelisib	0.0039805	0.37252	0.00336127	0.378852	unknown		large intestine carcinoma, multiple myeloma
NBEA	759224	Idelalisib	0.00772842	0.346402	0.00267202	0.387252	unknown		large intestine carcinoma, multiple myeloma
NBEA	760766	Vandetanib	0.00994027	0.338794	0.0100132	0.338481	unknown		large intestine carcinoma, multiple myeloma
NBN	19893	Fluorouracil	0.00710969	0.344052	0.00357333	0.37045	TSG	Rec
NCOR2	125066	Bleomycin	0.000140323	0.472036	0.000128435	0.474413	TSG	Dom	prostate
NCOR2	781556	Erdafitinib	0.00581287	0.36092	0.00830002	0.346403	TSG	Dom	prostate
NCOR2	811429	Pralsetinib	0.000430088	0.447369	4.62122e-05	0.508352	TSG	Dom	prostate
NCOR2	818434	Selpercatinib	0.0101686	0.334945	0.00281351	0.385382	TSG	Dom	prostate
NCOR2	226080	Sirolimus	0.00579833	0.352105	0.00364947	0.369672	TSG	Dom	prostate
NDRG1	749226	Abiraterone	0.0105575	0.39995	0.00740285	0.417182	TSG, fusion	Dom	prostate
NDRG1	829498	Fruquintinib	2.30988e-06	0.579594	0.000164503	0.478856	TSG, fusion	Dom	prostate
NF2	772469	Duvelisib	0.00128922	0.412578	0.000502342	0.442667	TSG	Rec	meningioma, acoustic neuroma, renal
NF2	733504	Everolimus	0.00184132	0.397176	0.00140126	0.406458	TSG	Rec	meningioma, acoustic neuroma, renal
NFATC2	764134	Dabrafenib	4.44186e-06	0.593438	0.00129169	0.438407	oncogene, fusion	Dom	Ewing sarcoma
NFATC2	778304	Encorafenib	5.09276e-06	0.567499	0.00995157	0.341705	oncogene, fusion	Dom	Ewing sarcoma
NFATC2	747599	Nilotinib	0.00669578	0.3493	0.00251739	0.386212	oncogene, fusion	Dom	Ewing sarcoma
NFATC2	761431	Vemurafenib	2.25784e-07	0.61447	0.00705619	0.347197	oncogene, fusion	Dom	Ewing sarcoma
NFE2L2	764042	Binimetinib	0.000183296	0.468362	0.000163959	0.471438	oncogene, TSG	Dom	NSCLC, HNSCC
NFE2L2	768068	Cobimetinib	0.000396566	0.4498	0.000324946	0.455691	oncogene, TSG	Dom	NSCLC, HNSCC
NFE2L2	764134	Dabrafenib	6.55137e-05	0.529128	0.00112405	0.443244	oncogene, TSG	Dom	NSCLC, HNSCC
NFE2L2	778304	Encorafenib	0.000297659	0.465749	0.00175315	0.408925	oncogene, TSG	Dom	NSCLC, HNSCC
NFE2L2	702294	Estramustine	0.011793	0.350072	0.00265912	0.412079	oncogene, TSG	Dom	NSCLC, HNSCC
NFE2L2	741078	Selumetinib	0.00115522	0.412865	0.000403593	0.445711	oncogene, TSG	Dom	NSCLC, HNSCC
NFE2L2	758246	Trametinib	0.00018871	0.467554	0.000405162	0.445596	oncogene, TSG	Dom	NSCLC, HNSCC
NFE2L2	761431	Vemurafenib	0.000194491	0.466714	0.00388122	0.370395	oncogene, TSG	Dom	NSCLC, HNSCC
NFIB	811429	Pralsetinib	0.00412006	0.371214	0.00458966	0.36709	fusion	Dom	adenoid cystic carcinoma, lipoma
NFKB2	787457	Brigatinib	0.00374193	0.37176	0.00102364	0.416814	oncogene, TSG, fusion	Dom	B-NHL
NFKB2	718781	Erlotinib	0.00550098	0.357064	0.00658237	0.349982	oncogene, TSG, fusion	Dom	B-NHL
NFKB2	811429	Pralsetinib	0.0031881	0.380807	0.0049568	0.364117	oncogene, TSG, fusion	Dom	B-NHL
NFKB2	818433	Sotorasib	0.00238	0.388207	0.00560159	0.356356	oncogene, TSG, fusion	Dom	B-NHL
NFKBIE	741078	Selumetinib	0.0089941	0.337278	0.00334424	0.375923	TSG	Dom/Rec	CLL, desmoplastic melanoma
NIN	312887	Fludarabine	0.00461448	0.36089	0.000444359	0.439375	fusion	Dom	MPN
NONO	92859	Arsenic trioxide	0.00132164	0.408412	0.000428996	0.443892	fusion	Dom	papillary renal
NONO	409962	Carmustine	0.00283237	0.378898	0.000419209	0.441107	fusion	Dom	papillary renal
NONO	109724	Ifosfamide	0.00221766	0.418898	0.0144495	0.340627	fusion	Dom	papillary renal
NONO	79037	Lomustine	0.00389208	0.37029	0.00484705	0.361965	fusion	Dom	papillary renal
NOTCH1	758774	Belinostat	0.00222374	0.390604	0.00057583	0.434976	oncogene, TSG, fusion	Dom/Rec	T-ALL, breast, bladder, skin SCC, lung SCC, head and neck SCC
NOTCH1	758247	Palbociclib	0.000389132	0.446794	0.00218111	0.391285	oncogene, TSG, fusion	Dom/Rec	T-ALL, breast, bladder, skin SCC, lung SCC, head and neck SCC
NOTCH1	816987	Trilaciclib	0.000166918	0.478451	0.00446687	0.37125	oncogene, TSG, fusion	Dom/Rec	T-ALL, breast, bladder, skin SCC, lung SCC, head and neck SCC
NOTCH1	701852	Vorinostat	0.000444866	0.442805	0.00113041	0.413577	oncogene, TSG, fusion	Dom/Rec	T-ALL, breast, bladder, skin SCC, lung SCC, head and neck SCC
NOTCH2	749226	Abiraterone	0.012171	0.392794	0.014699	0.383058	oncogene, TSG	Dom/Rec	marginal zone lymphoma, DLBCL, bladder
NOTCH2	721517	Zoledronate	0.00392071	0.373092	0.00144411	0.408762	oncogene, TSG	Dom/Rec	marginal zone lymphoma, DLBCL, bladder
NRAS	92859	Arsenic trioxide	0.00766929	0.343826	0.0039118	0.370101	oncogene	Dom	melanoma, MM, AML, thyroid
NRG1	749226	Abiraterone	0.00566575	0.42961	0.00550064	0.430957	TSG, fusion	Dom	NSCLC
NRG1	732517	Dasatinib	0.00057949	0.434781	0.0026504	0.38437	TSG, fusion	Dom	NSCLC
NRG1	761910	Ibrutinib	0.000444457	0.442833	9.02014e-05	0.487446	TSG, fusion	Dom	NSCLC
NRG1	755980	Lenvatinib	0.00614079	0.361834	0.00299602	0.389619	TSG, fusion	Dom	NSCLC
NRG1	811429	Pralsetinib	0.000286357	0.459376	1.30659e-05	0.538362	TSG, fusion	Dom	NSCLC
NRG1	818434	Selpercatinib	0.000187994	0.471349	0.00150651	0.407327	TSG, fusion	Dom	NSCLC
NRG1	823807	Zanubrutinib	0.0061202	0.352874	0.000287134	0.455675	TSG, fusion	Dom	NSCLC
NT5C2	787457	Brigatinib	0.00811099	0.34154	0.00350942	0.374143	oncogene	Dom	relapse ALL
NTHL1	19893	Fluorouracil	0.000185607	0.464407	0.000650698	0.427805	TSG
NTHL1	747973	Ixabepilone	0.000911163	0.442368	0.00117324	0.433827	TSG
NTHL1	740	Methotrexate	0.00018494	0.464506	0.00112274	0.410512	TSG
NTHL1	761190	Panobinostat	0.0048041	0.362307	0.00376307	0.37155	TSG
NTHL1	180973	Tamoxifen	3.23906e-05	0.513161	0.000705288	0.428688	TSG
NTHL1	701852	Vorinostat	0.00015121	0.473653	0.000354036	0.449581	TSG
NUP214	755	Mercaptopurine	0.00567492	0.352943	0.00439141	0.362765	fusion	Dom	AML, T-ALL
NUTM1	765888	Dacomitinib	0.00203967	0.400184	0.00133999	0.414697	oncogene, fusion	Dom	lethal midline carcinoma
NUTM1	732517	Dasatinib	0.00430312	0.36956	0.00786559	0.345679	oncogene, fusion	Dom	lethal midline carcinoma
NUTM1	761910	Ibrutinib	0.000669131	0.433803	0.000532288	0.440896	oncogene, fusion	Dom	lethal midline carcinoma
NUTM1	811429	Pralsetinib	0.00441959	0.371661	0.000389714	0.453977	oncogene, fusion	Dom	lethal midline carcinoma
NUTM1	818434	Selpercatinib	0.0078293	0.348828	0.00726367	0.351916	oncogene, fusion	Dom	lethal midline carcinoma
NUTM2B	762	Nitrogen mustard	0.00123067	0.40751	0.00724765	0.343282	fusion	Dom	endometrial stromal sarcoma
NUTM2B	266046	Oxaliplatin	0.0140373	0.345348	0.0163182	0.338136	fusion	Dom	endometrial stromal sarcoma
NUTM2B	758247	Palbociclib	0.000986261	0.418019	0.00220116	0.390963	fusion	Dom	endometrial stromal sarcoma
P2RY8	26271	Cyclophosphamide	9.27244e-05	0.539	0.00254259	0.430204	oncogene, fusion	Dom	B-ALL, Down syndrome associated ALL
P2RY8	758247	Palbociclib	2.15728e-05	0.522819	0.00473069	0.362898	oncogene, fusion	Dom	B-ALL, Down syndrome associated ALL
P2RY8	747974	Raloxifene	0.000853429	0.422665	0.00446075	0.365142	oncogene, fusion	Dom	B-ALL, Down syndrome associated ALL
P2RY8	122819	Teniposide	0.000470161	0.437688	0.00799592	0.339317	oncogene, fusion	Dom	B-ALL, Down syndrome associated ALL
P2RY8	816987	Trilaciclib	9.87196e-06	0.548789	0.00125098	0.417011	oncogene, fusion	Dom	B-ALL, Down syndrome associated ALL
P2RY8	246131	Valrubicin	0.000441102	0.446608	0.00359271	0.376373	oncogene, fusion	Dom	B-ALL, Down syndrome associated ALL
PALB2	768068	Cobimetinib	0.00491928	0.364412	0.00378091	0.374459	TSG	Rec
PALB2	764134	Dabrafenib	0.00336783	0.402988	0.000599261	0.464286	TSG	Rec
PALB2	741078	Selumetinib	0.00278888	0.382539	0.00448553	0.364931	TSG	Rec
PAX3	764134	Dabrafenib	2.70623e-08	0.686341	0.0070078	0.373091	oncogene, fusion	Dom	alveolar rhabdomyosarcoma
PAX3	761431	Vemurafenib	1.32946e-08	0.659662	0.00241201	0.387733	oncogene, fusion	Dom	alveolar rhabdomyosarcoma
PAX5	750691	Afatinib	0.0047649	0.365646	0.00180375	0.401151	oncogene, TSG, fusion	Dom	NHL, ALL, B-ALL
PAX5	765888	Dacomitinib	0.00675907	0.351851	0.000837367	0.426698	oncogene, TSG, fusion	Dom	NHL, ALL, B-ALL
PAX5	757439	Neratinib	0.00695412	0.350702	0.00573233	0.358426	oncogene, TSG, fusion	Dom	NHL, ALL, B-ALL
PAX5	823807	Zanubrutinib	0.00468586	0.363262	0.0056845	0.355781	oncogene, TSG, fusion	Dom	NHL, ALL, B-ALL
PBRM1	409962	Carmustine	0.00862016	0.336251	0.00456219	0.361322	TSG	Rec	clear cell renal carcinoma, breast
PBX1	733504	Everolimus	0.00221629	0.390722	0.00278902	0.382537	oncogene, fusion	Dom	pre B-ALL, myoepithelioma
PCBP1	764134	Dabrafenib	0.00274499	0.41087	7.59905e-05	0.525167	unknown		CRC
PCBP1	701852	Vorinostat	0.00054762	0.436515	0.000814178	0.424163	unknown		CRC
PDCD1LG2	125066	Bleomycin	0.00452541	0.361629	0.00427072	0.363814	oncogene, fusion	Dom	PMBL, Hodgkin lymphoma
PDCD1LG2	829498	Fruquintinib	0.000276365	0.464119	0.000662944	0.437653	oncogene, fusion	Dom	PMBL, Hodgkin lymphoma
PDCD1LG2	755980	Lenvatinib	0.000689471	0.440053	0.00313633	0.387916	oncogene, fusion	Dom	PMBL, Hodgkin lymphoma
PDCD1LG2	811429	Pralsetinib	7.60969e-05	0.495679	6.59639e-05	0.499362	oncogene, fusion	Dom	PMBL, Hodgkin lymphoma
PDCD1LG2	818434	Selpercatinib	0.000273278	0.460728	0.000139254	0.479627	oncogene, fusion	Dom	PMBL, Hodgkin lymphoma
PDCD1LG2	721517	Zoledronate	0.00548869	0.360137	0.00881893	0.340942	oncogene, fusion	Dom	PMBL, Hodgkin lymphoma
PDE4DIP	749226	Abiraterone	0.025005	0.354045	0.00479335	0.437155	fusion	Dom	MPN
PDE4DIP	92859	Arsenic trioxide	0.00199128	0.394465	0.00119452	0.411764	fusion	Dom	MPN
PDGFB	750691	Afatinib	0.000167086	0.474627	7.21377e-05	0.497061	oncogene, fusion	Dom	DFSP
PDGFB	765888	Dacomitinib	0.000698194	0.432468	0.000556253	0.439543	oncogene, fusion	Dom	DFSP
PDGFB	718781	Erlotinib	0.000783367	0.425385	0.00826641	0.340762	oncogene, fusion	Dom	DFSP
PDGFB	761910	Ibrutinib	0.000986452	0.418013	0.00139486	0.406612	oncogene, fusion	Dom	DFSP
PDGFB	757439	Neratinib	0.00146927	0.408177	0.0017111	0.402972	oncogene, fusion	Dom	DFSP
PDGFB	779217	Osimertinib	0.00213973	0.391956	0.00164186	0.401105	oncogene, fusion	Dom	DFSP
PDGFB	823807	Zanubrutinib	0.00509847	0.360016	0.00446962	0.365066	oncogene, fusion	Dom	DFSP
PDGFRA	279836	Mitoxantrone	0.00905083	0.334245	0.000220013	0.459679	oncogene, fusion	Dom	GIST, idiopathic hypereosinophilic syndrome, paediatric glioblastoma
PDGFRB	749226	Abiraterone	0.0197816	0.367149	0.00831078	0.411661	oncogene, fusion	Dom	MPN, AML, CMML, CML
PDGFRB	125066	Bleomycin	7.14357e-05	0.489744	0.000109087	0.478754	oncogene, fusion	Dom	MPN, AML, CMML, CML
PDGFRB	732517	Dasatinib	0.00148192	0.404578	0.00564735	0.356037	oncogene, fusion	Dom	MPN, AML, CMML, CML
PDGFRB	811429	Pralsetinib	0.00143679	0.408934	0.000562022	0.439225	oncogene, fusion	Dom	MPN, AML, CMML, CML
PDGFRB	818434	Selpercatinib	0.00138038	0.410285	0.00109268	0.418062	oncogene, fusion	Dom	MPN, AML, CMML, CML
PHF6	3053	Actinomycin D	0.00250302	0.383304	0.000929778	0.416595	TSG	Rec	ETP ALL
PHF6	92859	Arsenic trioxide	0.00685308	0.34837	0.00810403	0.341575	TSG	Rec	ETP ALL
PHF6	758252	Carfilzomib	0.00930442	0.335866	0.000440302	0.443114	TSG	Rec	ETP ALL
PHF6	628503	Docetaxel	0.0041198	0.40272	0.00135809	0.444956	TSG	Rec	ETP ALL
PHF6	109724	Ifosfamide	0.000187814	0.499884	0.00141956	0.435082	TSG	Rec	ETP ALL
PHF6	79037	Lomustine	0.000234347	0.461478	0.00119367	0.411787	TSG	Rec	ETP ALL
PHF6	125973	Paclitaxel	0.00527616	0.355764	0.00467064	0.360431	TSG	Rec	ETP ALL
PHF6	49842	Vinblastine	0.00176822	0.395378	0.00501855	0.357689	TSG	Rec	ETP ALL
PICALM	732517	Dasatinib	0.00538795	0.357873	0.00571894	0.355544	fusion	Dom	T-ALL, AML
PICALM	811429	Pralsetinib	0.0102666	0.334537	0.00452761	0.367613	fusion	Dom	T-ALL, AML
PIK3R1	180973	Tamoxifen	0.00837761	0.340212	0.0033325	0.376052	TSG	Rec	glioblastoma, ovarian, colorectal
PIK3R1	761431	Vemurafenib	0.000475906	0.440777	0.000274428	0.456977	TSG	Rec	glioblastoma, ovarian, colorectal
PIM1	749226	Abiraterone	0.0176598	0.373315	0.0222228	0.360705	oncogene, fusion	Dom	NHL
PIM1	755980	Lenvatinib	0.0051577	0.36881	0.00843375	0.348748	oncogene, fusion	Dom	NHL
PLAG1	1390	Allopurinol	0.00954812	0.334786	0.00606344	0.353242	oncogene, fusion	Dom	salivary adenoma, lipoblastoma
PLCG1	92859	Arsenic trioxide	0.00889771	0.337725	0.00508736	0.3601	oncogene, fusion	Dom	angiosarcoma
PML	816987	Trilaciclib	0.0106241	0.33594	0.0034381	0.381201	TSG, fusion	Dom	APL, ALL
PMS1	758254	Ixazomib	0.00402023	0.372144	0.00110698	0.417634	unknown	Rec
POLD1	719627	Celecoxib	0.0038199	0.377235	0.00437148	0.372082	TSG		CRC
POLD1	266046	Oxaliplatin	0.00151563	0.436824	0.00215965	0.423858	TSG		CRC
POLE	755	Mercaptopurine	0.0053755	0.355044	0.00140097	0.403223	TSG	Rec	colorectal carcinoma, endometrioid carcinoma, stomach carcinoma, skin cancer
POLE	752	Tioguanine	0.00222649	0.387422	0.00550802	0.354102	TSG	Rec	colorectal carcinoma, endometrioid carcinoma, stomach carcinoma, skin cancer
POLE	75520	Trifluridine	0.00891771	0.337632	0.0086138	0.339067	TSG	Rec	colorectal carcinoma, endometrioid carcinoma, stomach carcinoma, skin cancer
POLG	701852	Vorinostat	0.00207899	0.392964	0.00104554	0.416126	TSG		CRC
POLR2A	63878	Cytarabine	0.00348002	0.371423	0.00279805	0.379335	unknown		meningioma
POLR2A	740	Methotrexate	4.75469e-05	0.49997	0.000100261	0.480974	unknown		meningioma
POLR2A	26980	Mitomycin	0.00879199	0.33544	0.00518412	0.356442	unknown		meningioma
POLR2A	25154	Pipobroman	0.00769585	0.340867	0.0026128	0.381781	unknown		meningioma
POLR2A	75520	Trifluridine	0.00609726	0.353022	0.00848024	0.339711	unknown		meningioma
POT1	409962	Carmustine	0.00313411	0.375245	0.00264668	0.381322	TSG	Dom	CLL
POT1	756645	Crizotinib	0.000499432	0.439318	0.000155513	0.472887	TSG	Dom	CLL
POT1	45388	Dacarbazine	0.00459896	0.361018	0.000528821	0.434147	TSG	Dom	CLL
POT1	778909	Ribociclib	0.0110411	0.340207	0.0110881	0.34002	TSG	Dom	CLL
POT1	758244	tepotinib	0.000405391	0.445579	0.000686284	0.429542	TSG	Dom	CLL
POT1	816987	Trilaciclib	0.00882462	0.343837	0.00236267	0.39495	TSG	Dom	CLL
POU2AF1	701852	Vorinostat	0.00190732	0.39596	0.00591799	0.3542	oncogene, fusion	Dom	NHL
PPM1D	169780	Dexrazoxane	0.000385514	0.443581	0.00115543	0.409577	oncogene	Dom	glioma, ovarian cancer, breast cancer
PPM1D	256439	Idarubicin	0.000140571	0.471988	1.60059e-05	0.525816	oncogene	Dom	glioma, ovarian cancer, breast cancer
PPP2R1A	811429	Pralsetinib	0.00816823	0.344124	0.00181792	0.40088	TSG	Dom	clear cell ovarian carcinoma
PPP6C	141540	Etoposide	0.00473029	0.359948	0.00317075	0.374823	TSG	Dom	melanoma
PPP6C	109724	Ifosfamide	0.010858	0.353835	0.00371913	0.399095	TSG	Dom	melanoma
PPP6C	79037	Lomustine	0.00259886	0.385074	0.000920545	0.420242	TSG	Dom	melanoma
PRCC	19893	Fluorouracil	0.00241181	0.384615	0.00435523	0.363077	fusion	Dom	papillary renal
PRCC	762	Nitrogen mustard	0.00153275	0.400216	0.00549097	0.354222	fusion	Dom	papillary renal
PRDM1	749226	Abiraterone	0.0292867	0.34491	0.0212628	0.363165	TSG	Rec	DLBCL
PRDM1	816987	Trilaciclib	0.00201063	0.40069	0.00576243	0.361267	TSG	Rec	DLBCL
PRDM16	109724	Ifosfamide	0.00877045	0.363366	0.011298	0.352031	oncogene, fusion	Dom	MDS, AML
PRDM2	180973	Tamoxifen	0.00385599	0.370639	0.00457029	0.364217	TSG		glioma, colon adenocarcinoma, gastric carcinoma, ovarian carcinoma, HNSCC
PRDM2	758244	tepotinib	0.0037588	0.371593	0.00275636	0.382962	TSG		glioma, colon adenocarcinoma, gastric carcinoma, ovarian carcinoma, HNSCC
PREX2	765888	Dacomitinib	0.00982529	0.336402	0.00162502	0.404744	oncogene	Dom	melanoma, pancreatic ductal adenocarcinoma
PREX2	772469	Duvelisib	0.000537218	0.440613	0.00805761	0.344686	oncogene	Dom	melanoma, pancreatic ductal adenocarcinoma
PREX2	761910	Ibrutinib	3.58927e-05	0.510674	0.000154876	0.472999	oncogene	Dom	melanoma, pancreatic ductal adenocarcinoma
PREX2	764581	Tucatinib	0.00143435	0.408991	0.0024238	0.390756	oncogene	Dom	melanoma, pancreatic ductal adenocarcinoma
PREX2	760766	Vandetanib	0.000879701	0.428617	0.00684627	0.354332	oncogene	Dom	melanoma, pancreatic ductal adenocarcinoma
PRF1	266046	Oxaliplatin	0.00741096	0.37429	0.000513652	0.473562	TSG	Rec
PRF1	246131	Valrubicin	0.00734489	0.348482	0.00588736	0.35737	TSG	Rec
PRKACA	749226	Abiraterone	0.000238516	0.549735	0.000158543	0.562435	oncogene	Dom	fibrolamellar hepatocellular carcinoma, cortisol secreting adrenal adenoma
PRKCB	241240	Carboplatin	0.00444872	0.362275	0.0049484	0.358228	unknown		adult T-cell lymphoma-leukaemia
PRKCB	747599	Nilotinib	2.29646e-07	0.614177	0.000596706	0.43388	unknown		adult T-cell lymphoma-leukaemia
PRPF40B	764134	Dabrafenib	0.00301335	0.407298	0.0114131	0.351569	unknown		melanoma, colon carcinoma, MDS
PSIP1	740	Methotrexate	0.00826313	0.33798	0.00519058	0.356394	oncogene, fusion	Dom	AML
PTCH1	409962	Carmustine	0.00764738	0.341122	0.00596973	0.350966	TSG	Rec	skin basal cell, medulloblastoma
PTCH1	768068	Cobimetinib	0.00858153	0.342079	0.00123976	0.413883	TSG	Rec	skin basal cell, medulloblastoma
PTCH1	741078	Selumetinib	0.00524859	0.358892	0.000627462	0.432328	TSG	Rec	skin basal cell, medulloblastoma
PTEN	776422	Ceritinib	0.00960842	0.337345	0.00746621	0.347814	TSG	Dom	glioma, prostate, endometrial
PTEN	169780	Dexrazoxane	0.00548097	0.354293	0.000254359	0.455591	TSG	Dom	glioma, prostate, endometrial
PTPN13	125066	Bleomycin	0.000300466	0.450833	0.000507988	0.435362	TSG	Rec	lung, NSCLC, gastric, peritoneal carcinomatosis
PTPN13	718781	Erlotinib	0.000190063	0.467355	4.72678e-05	0.503909	TSG	Rec	lung, NSCLC, gastric, peritoneal carcinomatosis
PTPN13	759224	Idelalisib	0.00616996	0.355507	0.00734539	0.348479	TSG	Rec	lung, NSCLC, gastric, peritoneal carcinomatosis
PTPN13	760766	Vandetanib	0.00945963	0.340903	0.0062907	0.357756	TSG	Rec	lung, NSCLC, gastric, peritoneal carcinomatosis
PTPN6	776422	Ceritinib	0.00256646	0.388705	0.00393004	0.373002	TSG		DLBCL
PTPN6	169780	Dexrazoxane	3.72773e-05	0.505931	0.00261343	0.381772	TSG		DLBCL
PTPN6	19893	Fluorouracil	0.000894788	0.417818	0.000252541	0.455795	TSG		DLBCL
PTPN6	758247	Palbociclib	3.0014e-06	0.565884	5.67357e-05	0.499342	TSG		DLBCL
PTPN6	816987	Trilaciclib	8.71459e-06	0.551558	0.00486142	0.367966	TSG		DLBCL
PTPRC	92859	Arsenic trioxide	6.59272e-05	0.495538	0.000773633	0.42578	TSG	Rec	T-ALL
PTPRC	241240	Carboplatin	0.000180407	0.46519	0.00261221	0.381789	TSG	Rec	T-ALL
PTPRC	409962	Carmustine	3.17925e-10	0.705157	0.00754313	0.341676	TSG	Rec	T-ALL
PTPRC	26271	Cyclophosphamide	2.76665e-07	0.668842	0.000774954	0.473499	TSG	Rec	T-ALL
PTPRC	825331	Darolutamide	1.68096e-08	0.656189	0.00305016	0.379293	TSG	Rec	T-ALL
PTPRD	781556	Erdafitinib	0.000716	0.435218	0.00575631	0.36131	TSG		lung cancer, kidney cancer, HNSCC, glioblastoma
PTPRD	761910	Ibrutinib	0.00122543	0.41092	0.000509368	0.43872	TSG		lung cancer, kidney cancer, HNSCC, glioblastoma
PTPRD	759224	Idelalisib	0.00246216	0.390194	0.00883732	0.340855	TSG		lung cancer, kidney cancer, HNSCC, glioblastoma
PTPRK	811429	Pralsetinib	0.000290835	0.458926	7.00143e-05	0.497831	TSG, fusion	Dom	colorectal
PTPRT	721517	Zoledronate	0.00308515	0.382015	0.00145273	0.40856	TSG		HNSCC, colorectal cancer, gastric cancer, lung cancer, melanoma
PWWP2A	780203	Selinexor	0.00770224	0.343652	0.00164865	0.400964	fusion	Dom	Spitzoid tumour
QKI	241240	Carboplatin	0.0026536	0.381229	0.00731132	0.342931	oncogene, TSG	Dom	angiocentric glioma, colorectal cancer
QKI	119875	Cisplatin	0.00130833	0.405493	0.00853379	0.336663	oncogene, TSG	Dom	angiocentric glioma, colorectal cancer
RAC1	829498	Fruquintinib	0.00633524	0.357472	0.00167056	0.40716	oncogene	Dom	melanoma, carcinoma
RAC1	811429	Pralsetinib	0.0040206	0.372141	0.00193987	0.398622	oncogene	Dom	melanoma, carcinoma
RAD17	3053	Actinomycin D	0.00789803	0.339817	0.00791159	0.339748	TSG		lymphoma, colon cancer
RAD17	758252	Carfilzomib	0.00142698	0.405848	9.57837e-05	0.485873	TSG		lymphoma, colon cancer
RAD17	756645	Crizotinib	0.000863308	0.422298	0.00191822	0.395762	TSG		lymphoma, colon cancer
RAD17	169780	Dexrazoxane	0.0013648	0.404093	0.00238495	0.38501	TSG		lymphoma, colon cancer
RAD17	266046	Oxaliplatin	0.00156523	0.435666	0.00294985	0.412006	TSG		lymphoma, colon cancer
RAD51B	764134	Dabrafenib	0.00204145	0.425953	0.00206996	0.425438	TSG, fusion	Dom	lipoma, uterine leiomyoma
RALGDS	758774	Belinostat	0.00094974	0.419237	2.10614e-05	0.52338	fusion	Dom	PMBL, Hodgkin lymphoma,
RALGDS	756645	Crizotinib	3.77138e-05	0.509468	0.00871293	0.338594	fusion	Dom	PMBL, Hodgkin lymphoma,
RALGDS	79037	Lomustine	0.00937099	0.335569	0.00569464	0.355711	fusion	Dom	PMBL, Hodgkin lymphoma,
RALGDS	180973	Tamoxifen	0.00127232	0.409677	0.000870716	0.422025	fusion	Dom	PMBL, Hodgkin lymphoma,
RALGDS	701852	Vorinostat	0.000519162	0.438142	0.000458551	0.441895	fusion	Dom	PMBL, Hodgkin lymphoma,
RANBP2	701852	Vorinostat	0.00093255	0.419825	0.00240456	0.387842	TSG, fusion	Dom	inflammatory myofibroblastic tumour
RB1	768073	Abemaciclib	0.0098868	0.336138	0.0021688	0.394706	TSG	Rec	retinoblastoma, sarcoma, breast, small cell lung carcinoma
RB1	758247	Palbociclib	0.000326143	0.451982	0.00217767	0.39134	TSG	Rec	retinoblastoma, sarcoma, breast, small cell lung carcinoma
RB1	816987	Trilaciclib	0.00041954	0.451759	0.000870474	0.428958	TSG	Rec	retinoblastoma, sarcoma, breast, small cell lung carcinoma
RBM10	409962	Carmustine	0.00335441	0.37277	8.14552e-06	0.540851	TSG	Rec/X	lung adenocarcinoma
RBM10	109724	Ifosfamide	0.000560937	0.466421	7.26192e-05	0.526384	TSG	Rec/X	lung adenocarcinoma
RBM10	79037	Lomustine	0.000638369	0.431794	1.99811e-06	0.574067	TSG	Rec/X	lung adenocarcinoma
RBM10	266046	Oxaliplatin	0.015196	0.341569	0.00189177	0.428767	TSG	Rec/X	lung adenocarcinoma
RBM10	180973	Tamoxifen	0.00326498	0.376804	0.00121986	0.411071	TSG	Rec/X	lung adenocarcinoma
RBM15	92859	Arsenic trioxide	0.00593127	0.357076	0.00728089	0.348839	fusion	Dom	acute megakaryocytic leukaemia
RET	719276	Fulvestrant	3.1282e-05	0.517928	0.00233201	0.392133	oncogene, fusion	Dom	medullary thyroid, papillary thyroid, pheochromocytoma, NSCLC, Spitzoid tumour
RFWD3	82151	Daunorubicin	0.00752697	0.341762	0.00706963	0.344278	TSG		lung cancer
RFWD3	256439	Idarubicin	0.00369572	0.369207	0.00454456	0.361469	TSG		lung cancer
RFWD3	616348	Irinotecan	0.00274324	0.380043	0.000906267	0.417412	TSG		lung cancer
RFWD3	740	Methotrexate	0.00152765	0.400328	0.000983564	0.414793	TSG		lung cancer
RFWD3	26980	Mitomycin	0.00537021	0.355082	0.00113132	0.410264	TSG		lung cancer
RFWD3	762	Nitrogen mustard	0.00290414	0.377999	0.00126892	0.406503	TSG		lung cancer
RFWD3	758247	Palbociclib	5.61845e-05	0.499588	0.000245139	0.460201	TSG		lung cancer
RFWD3	755384	Pemetrexed	0.00917151	0.336466	0.00225535	0.390108	TSG		lung cancer
RFWD3	75520	Trifluridine	0.00843284	0.339942	0.00242042	0.387609	TSG		lung cancer
RHOA	721517	Zoledronate	0.00479508	0.365402	0.00904632	0.339878	oncogene, TSG	Dom	diffuse gastric, T cell lymphomas, paediatric Burkitt lymphoma
RHOH	169780	Dexrazoxane	0.000310722	0.449866	0.00509048	0.357143	TSG, fusion	Dom	NHL
RMI2	19893	Fluorouracil	0.00802283	0.339181	0.00326704	0.373734	TSG, fusion	Dom	PMBL, Hodgkin lymphoma
RMI2	758247	Palbociclib	0.00556552	0.356608	0.00728929	0.345886	TSG, fusion	Dom	PMBL, Hodgkin lymphoma
RNF213	768073	Abemaciclib	0.00331236	0.379395	0.00589128	0.357344	fusion	Dom	ALCL
RNF43	764042	Binimetinib	0.000918479	0.420314	0.00704264	0.347274	TSG	Rec	cholangiocarcinoma, ovary, pancreas
RNF43	768068	Cobimetinib	0.000753235	0.430072	0.00145287	0.408557	TSG	Rec	cholangiocarcinoma, ovary, pancreas
RNF43	758246	Trametinib	0.000841456	0.423115	0.0030704	0.379052	TSG	Rec	cholangiocarcinoma, ovary, pancreas
ROS1	749226	Abiraterone	0.00162313	0.48803	0.00348155	0.456582	oncogene, fusion	Dom	glioblastoma, NSCLC, Spitzoid tumour, cholangiocarcinoma, borderline ovarian
ROS1	818434	Selpercatinib	0.0075629	0.350257	0.00596089	0.359917	oncogene, fusion	Dom	glioblastoma, NSCLC, Spitzoid tumour, cholangiocarcinoma, borderline ovarian
RPL10	743414	Imatinib	0.0019672	0.398133	0.0096909	0.336984	TSG	Dom	T-ALL
RPL10	266046	Oxaliplatin	5.17469e-05	0.544844	5.77552e-05	0.541943	TSG	Dom	T-ALL
RPL10	800405	umbralisib	0.000851687	0.426155	0.00101186	0.420579	TSG	Dom	T-ALL
RPL5	266046	Oxaliplatin	0.00866003	0.371111	0.0135489	0.350495	TSG	Dom	T-ALL
RUNX1	109724	Ifosfamide	0.000145153	0.507287	0.00207653	0.421334	oncogene, TSG, fusion	Dom	AML, pre B-ALL, T-ALL
RUNX1	816987	Trilaciclib	0.00488233	0.367799	0.00684548	0.354337	oncogene, TSG, fusion	Dom	AML, pre B-ALL, T-ALL
RUNX1T1	749226	Abiraterone	0.00453241	0.439644	0.0285232	0.346454	oncogene, TSG, fusion	Dom	AML
RUNX1T1	125066	Bleomycin	0.000633339	0.428639	0.00857336	0.336474	oncogene, TSG, fusion	Dom	AML
RUNX1T1	829498	Fruquintinib	2.99353e-05	0.523014	0.00160593	0.408522	oncogene, TSG, fusion	Dom	AML
RUNX1T1	759224	Idelalisib	0.0081563	0.344184	0.00981515	0.336446	oncogene, TSG, fusion	Dom	AML
RUNX1T1	818434	Selpercatinib	0.00985918	0.336256	0.00477407	0.365572	oncogene, TSG, fusion	Dom	AML
SDC4	732517	Dasatinib	0.000363574	0.4488	0.00209861	0.392635	fusion	Dom	NSCLC
SDC4	811429	Pralsetinib	1.27956e-06	0.586987	4.9936e-07	0.604648	fusion	Dom	NSCLC
SDC4	818434	Selpercatinib	0.00252289	0.38932	0.00330558	0.37947	fusion	Dom	NSCLC
SDHAF2	755	Mercaptopurine	0.000676358	0.426609	0.00185279	0.393781	TSG	Rec
SDHB	747599	Nilotinib	0.00298675	0.380057	0.000896888	0.421077	TSG	Rec
SDHB	49842	Vinblastine	0.00896595	0.334634	0.00153451	0.400178	TSG	Rec
SET	740	Methotrexate	0.00508525	0.357182	0.00617429	0.349645	oncogene, fusion	Dom	T-ALL
SET	266046	Oxaliplatin	0.0127834	0.349751	0.00831417	0.369264	oncogene, fusion	Dom	T-ALL
SETD1B	19893	Fluorouracil	0.00259605	0.382009	0.0018295	0.394214	TSG		CRC, endometrium
SETD1B	32065	Hydroxyurea	0.000953257	0.415797	0.0015127	0.400659	TSG		CRC, endometrium
SETD1B	256439	Idarubicin	0.000107802	0.479067	0.00262152	0.381662	TSG		CRC, endometrium
SETD1B	8806	Melphalan	0.000518843	0.434723	0.00822402	0.338173	TSG		CRC, endometrium
SETD1B	755	Mercaptopurine	0.00397209	0.366529	0.0033592	0.372718	TSG		CRC, endometrium
SETD1B	740	Methotrexate	0.00190837	0.392766	0.0028366	0.378845	TSG		CRC, endometrium
SETD1B	762	Nitrogen mustard	0.000173906	0.466199	0.000702461	0.425433	TSG		CRC, endometrium
SETD1B	266046	Oxaliplatin	0.00482502	0.392396	0.0126291	0.350318	TSG		CRC, endometrium
SETDB1	776422	Ceritinib	0.00615939	0.355575	0.00261755	0.387995	oncogene		malignant mesothelioma
SETDB1	169780	Dexrazoxane	0.00142601	0.402633	0.00274427	0.38003	oncogene		malignant mesothelioma
SETDB1	755	Mercaptopurine	0.00568936	0.352844	0.00183365	0.394137	oncogene		malignant mesothelioma
SETDB1	762	Nitrogen mustard	0.000195233	0.463008	0.000264886	0.454439	oncogene		malignant mesothelioma
SETDB1	758247	Palbociclib	0.00523437	0.358997	0.00683645	0.348468	oncogene		malignant mesothelioma
SF3B1	3053	Actinomycin D	0.00882313	0.335295	0.000951187	0.415867	oncogene	Dom	myelodysplastic syndrome
SF3B1	758252	Carfilzomib	0.00620975	0.352299	0.00606516	0.353231	oncogene	Dom	myelodysplastic syndrome
SF3B1	778909	Ribociclib	0.00482397	0.374707	0.00416915	0.380423	oncogene	Dom	myelodysplastic syndrome
SF3B1	754143	Romidepsin	0.00981935	0.339316	0.0089582	0.343205	oncogene	Dom	myelodysplastic syndrome
SFRP4	829498	Fruquintinib	0.00187168	0.403206	7.93041e-05	0.498511	TSG	Rec	colorectal cancer, melanoma, SCC, gastric cancer, oesophageal SCC
SFRP4	761910	Ibrutinib	0.0030623	0.379148	0.00692975	0.347924	TSG	Rec	colorectal cancer, melanoma, SCC, gastric cancer, oesophageal SCC
SFRP4	755980	Lenvatinib	0.00113659	0.423748	0.00310255	0.38832	TSG	Rec	colorectal cancer, melanoma, SCC, gastric cancer, oesophageal SCC
SFRP4	811429	Pralsetinib	0.00573819	0.358386	1.32935e-05	0.53797	TSG	Rec	colorectal cancer, melanoma, SCC, gastric cancer, oesophageal SCC
SGK1	761431	Vemurafenib	5.59117e-06	0.552933	0.00617265	0.352536	oncogene		Nodular lymphocyte predominant Hodgkin lymphoma
SH2B3	764042	Binimetinib	0.000841677	0.423107	0.00479842	0.362352	TSG	Rec	MPN, sAML, erythrocytosis, B-ALL
SH2B3	768068	Cobimetinib	0.00127982	0.412822	0.00353809	0.376945	TSG	Rec	MPN, sAML, erythrocytosis, B-ALL
SH2B3	764134	Dabrafenib	2.44479e-05	0.55426	0.0152655	0.338025	TSG	Rec	MPN, sAML, erythrocytosis, B-ALL
SH2B3	778304	Encorafenib	6.12005e-05	0.509244	0.00627688	0.360947	TSG	Rec	MPN, sAML, erythrocytosis, B-ALL
SH2B3	741078	Selumetinib	0.000644257	0.431509	0.00478611	0.362451	TSG	Rec	MPN, sAML, erythrocytosis, B-ALL
SH2B3	758246	Trametinib	0.00595926	0.353926	0.0080214	0.341995	TSG	Rec	MPN, sAML, erythrocytosis, B-ALL
SH2B3	761431	Vemurafenib	8.17973e-06	0.544737	0.00155684	0.402911	TSG	Rec	MPN, sAML, erythrocytosis, B-ALL
SH3GL1	829498	Fruquintinib	0.00194124	0.401927	0.00337931	0.381846	oncogene, fusion	Dom	AL
SH3GL1	811429	Pralsetinib	1.50772e-05	0.5351	3.92323e-05	0.512406	oncogene, fusion	Dom	AL
SHTN1	764042	Binimetinib	0.00225367	0.390134	0.00603966	0.353397	fusion	Dom	Spitzoid tumour
SHTN1	768068	Cobimetinib	0.00233929	0.392022	0.00224624	0.393464	fusion	Dom	Spitzoid tumour
SHTN1	758246	Trametinib	0.0022439	0.390287	0.00264778	0.384406	fusion	Dom	Spitzoid tumour
SKI	749226	Abiraterone	0.0160207	0.378521	0.0190993	0.369068	oncogene		melanoma
SLC34A2	750691	Afatinib	0.000220342	0.466883	0.00583547	0.357721	TSG, fusion	Dom	NSCLC
SLC34A2	765888	Dacomitinib	0.00214378	0.395115	0.00267046	0.387273	TSG, fusion	Dom	NSCLC
SLC45A3	764042	Binimetinib	4.3894e-05	0.505743	5.96219e-05	0.49809	fusion	Dom	prostate
SLC45A3	768068	Cobimetinib	4.9357e-05	0.506708	3.23664e-05	0.517103	fusion	Dom	prostate
SLC45A3	764134	Dabrafenib	0.000689789	0.459695	0.00796672	0.367568	fusion	Dom	prostate
SLC45A3	741078	Selumetinib	0.000153954	0.473162	0.000290659	0.455323	fusion	Dom	prostate
SLC45A3	758246	Trametinib	7.73857e-05	0.491427	2.24182e-05	0.521918	fusion	Dom	prostate
SMAD3	125066	Bleomycin	0.00176557	0.39543	0.00250967	0.38321	TSG	Rec	colorectal carcinoma, oral squamous cell carcinoma
SMAD3	787457	Brigatinib	5.90735e-05	0.498324	7.24731e-06	0.547368	TSG	Rec	colorectal carcinoma, oral squamous cell carcinoma
SMAD3	732517	Dasatinib	1.92204e-05	0.525509	8.56916e-06	0.54372	TSG	Rec	colorectal carcinoma, oral squamous cell carcinoma
SMAD3	811429	Pralsetinib	0.00192725	0.39885	0.000219859	0.466946	TSG	Rec	colorectal carcinoma, oral squamous cell carcinoma
SMARCD1	764134	Dabrafenib	0.00436931	0.392674	0.000790716	0.455176	TSG	Rec	breast
SMARCD1	266046	Oxaliplatin	0.00699684	0.376774	0.0097867	0.362004	TSG	Rec	breast
SMARCD1	701852	Vorinostat	0.00910079	0.336788	0.0088379	0.338004	TSG	Rec	breast
SMARCE1	63878	Cytarabine	0.00601453	0.350674	0.00324083	0.374027	TSG	Rec
SMARCE1	256439	Idarubicin	5.97587e-05	0.494268	1.07042e-06	0.582079	TSG	Rec
SMARCE1	279836	Mitoxantrone	0.006851	0.345531	0.00029789	0.451081	TSG	Rec
SMARCE1	762	Nitrogen mustard	0.00184432	0.393938	0.000149743	0.470279	TSG	Rec
SMARCE1	9706	Triethylenemelamine	0.00435245	0.363101	0.000564422	0.432168	TSG	Rec
SMARCE1	34462	Uracil mustard	0.00870387	0.335854	0.000503703	0.435617	TSG	Rec
SMARCE1	246131	Valrubicin	0.00443916	0.36837	0.00113527	0.416803	TSG	Rec
SMC1A	628503	Docetaxel	0.000960947	0.457094	0.00071295	0.467222	TSG		AML
SMC1A	79037	Lomustine	0.00869671	0.338671	0.00875194	0.338409	TSG		AML
SMO	761910	Ibrutinib	0.00413387	0.368025	0.00724621	0.346126	oncogene	Dom	skin basal cell
SMO	823807	Zanubrutinib	0.00901244	0.337193	0.000400652	0.445929	oncogene	Dom	skin basal cell
SND1	764042	Binimetinib	0.00132006	0.408452	0.000351286	0.44981	oncogene, fusion	Dom	pancreas acinar carcinoma
SND1	768068	Cobimetinib	0.0010072	0.42073	2.47181e-05	0.523572	oncogene, fusion	Dom	pancreas acinar carcinoma
SND1	756645	Crizotinib	0.00384942	0.370703	0.000128543	0.478052	oncogene, fusion	Dom	pancreas acinar carcinoma
SND1	764134	Dabrafenib	0.000382024	0.478563	0.0125598	0.347172	oncogene, fusion	Dom	pancreas acinar carcinoma
SND1	778304	Encorafenib	0.000313862	0.464186	0.00018243	0.479845	oncogene, fusion	Dom	pancreas acinar carcinoma
SND1	741078	Selumetinib	5.53443e-05	0.499967	2.78284e-05	0.516802	oncogene, fusion	Dom	pancreas acinar carcinoma
SND1	758244	tepotinib	0.00144343	0.405463	0.000450743	0.442411	oncogene, fusion	Dom	pancreas acinar carcinoma
SND1	761431	Vemurafenib	2.33867e-05	0.520923	1.23183e-08	0.660782	oncogene, fusion	Dom	pancreas acinar carcinoma
SND1	766270	Venetoclax	0.000184795	0.471828	8.21459e-06	0.548707	oncogene, fusion	Dom	pancreas acinar carcinoma
SNX29	758247	Palbociclib	0.000102615	0.484058	0.00234256	0.388768	fusion	Dom	PMBL, Hodgkin lymphoma
SOCS1	749226	Abiraterone	0.00135785	0.48921	0.00162633	0.482242	TSG	Rec	Hodgkin lymphoma, PMBL
SPECC1	816556	Pemigatinib	0.000480321	0.451359	0.00151127	0.414079	fusion	Dom	JMML
SPEN	409962	Carmustine	0.00160369	0.398693	0.00564848	0.353124	TSG	Rec	SMZL, adenoid cystic carcinoma, DLBCL
SPEN	26271	Cyclophosphamide	0.00322994	0.42076	0.000539754	0.485629	TSG	Rec	SMZL, adenoid cystic carcinoma, DLBCL
SPEN	45388	Dacarbazine	0.00876921	0.335547	0.00791246	0.339743	TSG	Rec	SMZL, adenoid cystic carcinoma, DLBCL
SPEN	747973	Ixabepilone	0.00669319	0.368086	0.00883832	0.356254	TSG	Rec	SMZL, adenoid cystic carcinoma, DLBCL
SPEN	79037	Lomustine	0.00438828	0.365764	0.00719413	0.346417	TSG	Rec	SMZL, adenoid cystic carcinoma, DLBCL
SPEN	755	Mercaptopurine	0.00263243	0.381514	0.000501286	0.435762	TSG	Rec	SMZL, adenoid cystic carcinoma, DLBCL
SPEN	125973	Paclitaxel	0.00711256	0.344036	0.00114548	0.409859	TSG	Rec	SMZL, adenoid cystic carcinoma, DLBCL
SPEN	752	Tioguanine	0.00147184	0.401576	0.000786939	0.421882	TSG	Rec	SMZL, adenoid cystic carcinoma, DLBCL
SPOP	616348	Irinotecan	0.00467017	0.360435	0.00813197	0.338632	TSG	Rec	prostate, endometrial
SPOP	755	Mercaptopurine	0.00215029	0.388637	0.00399719	0.366294	TSG	Rec	prostate, endometrial
SPOP	752	Tioguanine	0.00168244	0.39707	0.00140752	0.403068	TSG	Rec	prostate, endometrial
SRC	816556	Pemigatinib	0.00132489	0.418581	0.00580228	0.364118	oncogene	Dom	colorectal cancer, endometrial carcinoma
SRSF2	764042	Binimetinib	0.000441966	0.446549	0.00221989	0.393882	oncogene	Dom	MDS, CLL
SRSF2	776422	Ceritinib	0.00752295	0.350475	0.000124592	0.486483	oncogene	Dom	MDS, CLL
SRSF2	768068	Cobimetinib	0.000196646	0.473861	0.000248603	0.467181	oncogene	Dom	MDS, CLL
SRSF2	756645	Crizotinib	0.0100903	0.335274	0.00167537	0.403698	oncogene	Dom	MDS, CLL
SRSF2	764134	Dabrafenib	0.00236461	0.420455	0.000318419	0.488576	oncogene	Dom	MDS, CLL
SRSF2	747973	Ixabepilone	0.006824	0.370702	0.00956494	0.356123	oncogene	Dom	MDS, CLL
SRSF2	741078	Selumetinib	3.68967e-05	0.513912	0.00026061	0.462095	oncogene	Dom	MDS, CLL
SRSF2	180973	Tamoxifen	0.00299151	0.383144	0.000552559	0.439748	oncogene	Dom	MDS, CLL
SRSF2	758246	Trametinib	0.000828736	0.42703	0.000882138	0.425026	oncogene	Dom	MDS, CLL
SS18	1390	Allopurinol	0.00113756	0.413371	0.0004326	0.443642	fusion	Dom	synovial sarcoma
STAG1	758252	Carfilzomib	0.00473136	0.362892	0.00045929	0.441847	TSG		colorectal cancer, AML
STAG2	628503	Docetaxel	0.0111783	0.359512	0.000238153	0.501957	TSG	Rec	bladder carcinoma, glioblastoma, melanoma, Ewing's sarcoma, myeloid neoplasms
STAT5B	141540	Etoposide	0.00101764	0.413697	0.00539591	0.354898	oncogene, TSG, fusion	Dom	large granular lymphocytic leukaemia, skin basal cell, APL
STAT6	764042	Binimetinib	0.00690727	0.348054	0.00193469	0.395466	oncogene, fusion	Dom	solitary fibrous tumour, meningeal haemangiopericytoma
STAT6	768068	Cobimetinib	0.00149294	0.407635	0.000120147	0.483622	oncogene, fusion	Dom	solitary fibrous tumour, meningeal haemangiopericytoma
STAT6	764134	Dabrafenib	0.00139467	0.435707	5.90729e-05	0.531863	oncogene, fusion	Dom	solitary fibrous tumour, meningeal haemangiopericytoma
STAT6	778304	Encorafenib	0.00262245	0.394525	7.5071e-05	0.503945	oncogene, fusion	Dom	solitary fibrous tumour, meningeal haemangiopericytoma
STAT6	741078	Selumetinib	0.000870575	0.42203	0.000188784	0.467543	oncogene, fusion	Dom	solitary fibrous tumour, meningeal haemangiopericytoma
STAT6	750690	Sunitinib	0.00463405	0.363688	0.00177585	0.398422	oncogene, fusion	Dom	solitary fibrous tumour, meningeal haemangiopericytoma
STAT6	758246	Trametinib	0.00385098	0.370687	0.00161858	0.401591	oncogene, fusion	Dom	solitary fibrous tumour, meningeal haemangiopericytoma
STRN	764134	Dabrafenib	0.0172979	0.335299	0.0164291	0.337807	fusion	Dom	anaplastic thyroid, papillary thyroid, lung
STRN	608210	Vinorelbine	0.00491529	0.370709	0.00628722	0.36088	fusion	Dom	anaplastic thyroid, papillary thyroid, lung
SUB1	82151	Daunorubicin	0.00216753	0.388359	0.00196433	0.391771	unknown		lung cancer
SUB1	141540	Etoposide	0.00272174	0.380325	0.00766456	0.341031	unknown		lung cancer
SUB1	616348	Irinotecan	0.00193556	0.39228	0.00274254	0.380053	unknown		lung cancer
SUB1	266046	Oxaliplatin	0.00555659	0.386549	0.00211524	0.424633	unknown		lung cancer
SUB1	122819	Teniposide	0.00259345	0.382045	0.00794772	0.339563	unknown		lung cancer
SUB1	246131	Valrubicin	0.00248153	0.389913	0.00116565	0.41593	unknown		lung cancer
SUFU	818433	Sotorasib	0.00903756	0.337077	0.00105245	0.415912	TSG	Rec	medulloblastoma
SUZ12	26980	Mitomycin	0.00674522	0.34615	0.00229089	0.386424	oncogene, TSG, fusion	Dom	endometrial stromal tumour
SYK	776422	Ceritinib	0.00907056	0.339766	0.00135759	0.410845	oncogene, fusion	Dom	MDS, peripheral T-cell lymphoma
SYK	758247	Palbociclib	0.000328914	0.451736	0.00879321	0.338214	oncogene, fusion	Dom	MDS, peripheral T-cell lymphoma
SYK	180973	Tamoxifen	0.00306366	0.379132	0.00583554	0.354752	oncogene, fusion	Dom	MDS, peripheral T-cell lymphoma
TAF15	3088	Chlorambucil	0.00166506	0.397422	0.00277038	0.379691	oncogene, fusion	Dom	extraskeletal myxoid chondrosarcoma, ALL
TAF15	63878	Cytarabine	0.000337129	0.447503	0.000175048	0.466019	oncogene, fusion	Dom	extraskeletal myxoid chondrosarcoma, ALL
TAF15	82151	Daunorubicin	0.00138516	0.403601	3.21845e-05	0.509476	oncogene, fusion	Dom	extraskeletal myxoid chondrosarcoma, ALL
TAF15	169780	Dexrazoxane	0.00184718	0.393885	0.00168723	0.396974	oncogene, fusion	Dom	extraskeletal myxoid chondrosarcoma, ALL
TAF15	141540	Etoposide	0.000953929	0.415774	0.000863266	0.418958	oncogene, fusion	Dom	extraskeletal myxoid chondrosarcoma, ALL
TAF15	256439	Idarubicin	0.000351103	0.44632	9.12863e-05	0.483424	oncogene, fusion	Dom	extraskeletal myxoid chondrosarcoma, ALL
TAF15	109724	Ifosfamide	0.00351648	0.401299	0.00557145	0.382744	oncogene, fusion	Dom	extraskeletal myxoid chondrosarcoma, ALL
TAF15	616348	Irinotecan	0.000935056	0.416414	0.000986142	0.414709	oncogene, fusion	Dom	extraskeletal myxoid chondrosarcoma, ALL
TAF15	8806	Melphalan	0.00337633	0.372532	0.006215	0.349387	oncogene, fusion	Dom	extraskeletal myxoid chondrosarcoma, ALL
TAF15	740	Methotrexate	0.00232286	0.385937	0.000453633	0.438759	oncogene, fusion	Dom	extraskeletal myxoid chondrosarcoma, ALL
TAF15	26980	Mitomycin	0.000453024	0.438799	0.000103663	0.480098	oncogene, fusion	Dom	extraskeletal myxoid chondrosarcoma, ALL
TAF15	279836	Mitoxantrone	0.00306805	0.376017	0.000450203	0.438985	oncogene, fusion	Dom	extraskeletal myxoid chondrosarcoma, ALL
TAF15	762	Nitrogen mustard	0.0046149	0.360887	0.00503952	0.357529	oncogene, fusion	Dom	extraskeletal myxoid chondrosarcoma, ALL
TAF15	266046	Oxaliplatin	0.000130756	0.514805	1.22363e-05	0.575627	oncogene, fusion	Dom	extraskeletal myxoid chondrosarcoma, ALL
TAF15	25154	Pipobroman	0.0024089	0.384658	0.00466572	0.360471	oncogene, fusion	Dom	extraskeletal myxoid chondrosarcoma, ALL
TAF15	122819	Teniposide	0.00607338	0.350292	0.00383286	0.367856	oncogene, fusion	Dom	extraskeletal myxoid chondrosarcoma, ALL
TAF15	6396	Thiotepa	0.000477824	0.437204	0.000359121	0.445661	oncogene, fusion	Dom	extraskeletal myxoid chondrosarcoma, ALL
TAF15	609699	Topotecan	0.000504468	0.435572	0.000158608	0.468717	oncogene, fusion	Dom	extraskeletal myxoid chondrosarcoma, ALL
TAF15	9706	Triethylenemelamine	0.00023378	0.457975	7.83936e-05	0.487363	oncogene, fusion	Dom	extraskeletal myxoid chondrosarcoma, ALL
TAF15	75520	Trifluridine	0.00460804	0.363903	0.000751496	0.426696	oncogene, fusion	Dom	extraskeletal myxoid chondrosarcoma, ALL
TAF15	34462	Uracil mustard	0.000893479	0.417865	0.000394669	0.44289	oncogene, fusion	Dom	extraskeletal myxoid chondrosarcoma, ALL
TAF15	246131	Valrubicin	1.34555e-05	0.537696	1.05917e-06	0.59062	oncogene, fusion	Dom	extraskeletal myxoid chondrosarcoma, ALL
TAL1	26271	Cyclophosphamide	0.00132991	0.454516	0.00537958	0.399687	oncogene, fusion	Dom	lymphoblastic leukaemia/biphasic
TAL2	109724	Ifosfamide	0.00302844	0.407106	0.00968898	0.358955	oncogene, fusion	Dom	T-ALL
TBL1XR1	721517	Zoledronate	0.00107655	0.418551	0.00189757	0.39939	oncogene, TSG, fusion	Rec	splenic marginal zone lymphoma, primary central nervous system lymphoma, colorectal carcinoma, gallbladder carcinoma
TCEA1	732517	Dasatinib	0.00748398	0.344819	0.00622795	0.352183	fusion	Dom	salivary adenoma
TCEA1	38721	Mitotane	0.0132403	0.37493	0.0150714	0.368387	fusion	Dom	salivary adenoma
TCF12	409962	Carmustine	0.00902069	0.334383	0.00164313	0.397871	fusion	Dom	extraskeletal myxoid chondrosarcoma
TCF12	256942	Epirubicin	0.0075798	0.350165	0.007094	0.352883	fusion	Dom	extraskeletal myxoid chondrosarcoma
TCF12	246131	Valrubicin	0.00415094	0.370931	0.00769547	0.346577	fusion	Dom	extraskeletal myxoid chondrosarcoma
TCF3	628503	Docetaxel	0.0049927	0.394828	0.0169062	0.339798	oncogene, TSG, fusion	Dom	pre B-ALL
TCF3	616348	Irinotecan	0.00389527	0.367256	0.00877607	0.335515	oncogene, TSG, fusion	Dom	pre B-ALL
TCF3	266046	Oxaliplatin	0.00698226	0.376864	0.00484746	0.392205	oncogene, TSG, fusion	Dom	pre B-ALL
TEC	1390	Allopurinol	5.78529e-05	0.498851	9.86893e-05	0.485087	oncogene, fusion		myxoid chondrosarcoma
TERT	26271	Cyclophosphamide	0.00394269	0.412681	0.00858332	0.379144	oncogene, TSG	Dom	melanoma, glioblastoma, hepatocellular carcinoma, bladder, skin basal cell, skin squamous cell, mesothelioma, medulloblastoma, other tumour types
TERT	63878	Cytarabine	7.5108e-05	0.488462	0.000195211	0.463011	oncogene, TSG	Dom	melanoma, glioblastoma, hepatocellular carcinoma, bladder, skin basal cell, skin squamous cell, mesothelioma, medulloblastoma, other tumour types
TERT	82151	Daunorubicin	0.00362057	0.369965	0.00329202	0.373456	oncogene, TSG	Dom	melanoma, glioblastoma, hepatocellular carcinoma, bladder, skin basal cell, skin squamous cell, mesothelioma, medulloblastoma, other tumour types
TERT	628503	Docetaxel	0.00554633	0.390429	0.000807589	0.463031	oncogene, TSG	Dom	melanoma, glioblastoma, hepatocellular carcinoma, bladder, skin basal cell, skin squamous cell, mesothelioma, medulloblastoma, other tumour types
TERT	19893	Fluorouracil	0.00130079	0.405684	0.000148286	0.470544	oncogene, TSG	Dom	melanoma, glioblastoma, hepatocellular carcinoma, bladder, skin basal cell, skin squamous cell, mesothelioma, medulloblastoma, other tumour types
TERT	613327	Gemcitabine	0.00495452	0.358181	0.00340589	0.372213	oncogene, TSG	Dom	melanoma, glioblastoma, hepatocellular carcinoma, bladder, skin basal cell, skin squamous cell, mesothelioma, medulloblastoma, other tumour types
TERT	32065	Hydroxyurea	0.000131626	0.473756	0.00102722	0.413394	oncogene, TSG	Dom	melanoma, glioblastoma, hepatocellular carcinoma, bladder, skin basal cell, skin squamous cell, mesothelioma, medulloblastoma, other tumour types
TERT	616348	Irinotecan	0.00119441	0.408491	0.000990163	0.414578	oncogene, TSG	Dom	melanoma, glioblastoma, hepatocellular carcinoma, bladder, skin basal cell, skin squamous cell, mesothelioma, medulloblastoma, other tumour types
TERT	755	Mercaptopurine	0.00525948	0.355887	0.000768687	0.422619	oncogene, TSG	Dom	melanoma, glioblastoma, hepatocellular carcinoma, bladder, skin basal cell, skin squamous cell, mesothelioma, medulloblastoma, other tumour types
TERT	740	Methotrexate	6.42614e-06	0.545963	5.32053e-07	0.595075	oncogene, TSG	Dom	melanoma, glioblastoma, hepatocellular carcinoma, bladder, skin basal cell, skin squamous cell, mesothelioma, medulloblastoma, other tumour types
TERT	266046	Oxaliplatin	0.00938444	0.363888	0.00834309	0.369111	oncogene, TSG	Dom	melanoma, glioblastoma, hepatocellular carcinoma, bladder, skin basal cell, skin squamous cell, mesothelioma, medulloblastoma, other tumour types
TERT	125973	Paclitaxel	0.0055875	0.353546	0.00112996	0.410303	oncogene, TSG	Dom	melanoma, glioblastoma, hepatocellular carcinoma, bladder, skin basal cell, skin squamous cell, mesothelioma, medulloblastoma, other tumour types
TERT	755384	Pemetrexed	0.00523566	0.358987	0.000357857	0.449266	oncogene, TSG	Dom	melanoma, glioblastoma, hepatocellular carcinoma, bladder, skin basal cell, skin squamous cell, mesothelioma, medulloblastoma, other tumour types
TERT	25154	Pipobroman	0.00589525	0.351457	0.00160971	0.398566	oncogene, TSG	Dom	melanoma, glioblastoma, hepatocellular carcinoma, bladder, skin basal cell, skin squamous cell, mesothelioma, medulloblastoma, other tumour types
TERT	754230	Pralatrexate	0.00186397	0.40335	0.000642121	0.438656	oncogene, TSG	Dom	melanoma, glioblastoma, hepatocellular carcinoma, bladder, skin basal cell, skin squamous cell, mesothelioma, medulloblastoma, other tumour types
TERT	752	Tioguanine	0.00201517	0.390889	0.00254022	0.382781	oncogene, TSG	Dom	melanoma, glioblastoma, hepatocellular carcinoma, bladder, skin basal cell, skin squamous cell, mesothelioma, medulloblastoma, other tumour types
TERT	75520	Trifluridine	0.00273367	0.383259	0.00254292	0.385851	oncogene, TSG	Dom	melanoma, glioblastoma, hepatocellular carcinoma, bladder, skin basal cell, skin squamous cell, mesothelioma, medulloblastoma, other tumour types
TET1	92859	Arsenic trioxide	0.00125155	0.410223	0.00378847	0.371299	oncogene, TSG, fusion	Dom	AML
TET1	241240	Carboplatin	0.00287037	0.378419	0.00133928	0.404719	oncogene, TSG, fusion	Dom	AML
TET1	119875	Cisplatin	0.00490095	0.358596	0.000656492	0.427531	oncogene, TSG, fusion	Dom	AML
TFE3	811429	Pralsetinib	0.000769586	0.42939	0.000168288	0.474428	oncogene, fusion	Dom	papillary renal, alveolar soft part sarcoma, renal
TFE3	818434	Selpercatinib	0.000616606	0.436355	0.00069869	0.432446	oncogene, fusion	Dom	papillary renal, alveolar soft part sarcoma, renal
TFG	702294	Estramustine	0.0113761	0.351717	0.00285452	0.409377	fusion	Dom	papillary thyroid, ALCL, NSCLC, extraskeletal myxoid chondrosarcoma
TFRC	747599	Nilotinib	0.00458265	0.364114	0.00122788	0.410854	fusion	Dom	NHL
TFRC	180973	Tamoxifen	0.00369165	0.372264	0.00462965	0.363724	fusion	Dom	NHL
THRAP3	409962	Carmustine	0.00338702	0.375455	0.00630622	0.351688	fusion	Dom	aneurysmal bone cyst
THRAP3	79037	Lomustine	0.0035406	0.376918	0.00708509	0.349946	fusion	Dom	aneurysmal bone cyst
TMEM127	749226	Abiraterone	0.0193739	0.368289	0.0311958	0.34119	TSG	Rec
TMEM127	829498	Fruquintinib	0.00294827	0.386905	0.0057525	0.361336	TSG	Rec
TNC	761431	Vemurafenib	0.00160045	0.401974	0.00864832	0.338901	oncogene		SCC, melanoma
TNFRSF14	764042	Binimetinib	7.83923e-06	0.545663	5.94152e-05	0.498178	TSG	Rec	follicular lymphoma
TNFRSF14	768068	Cobimetinib	9.90175e-06	0.544584	4.44628e-07	0.606756	TSG	Rec	follicular lymphoma
TNFRSF14	764134	Dabrafenib	2.87665e-11	0.773434	1.81982e-06	0.612066	TSG	Rec	follicular lymphoma
TNFRSF14	778304	Encorafenib	5.14954e-07	0.612863	0.000614392	0.443702	TSG	Rec	follicular lymphoma
TNFRSF14	758254	Ixazomib	0.00625726	0.351997	0.00173517	0.399217	TSG	Rec	follicular lymphoma
TNFRSF14	741078	Selumetinib	1.3301e-07	0.623487	1.78376e-06	0.576311	TSG	Rec	follicular lymphoma
TNFRSF14	758246	Trametinib	0.000437201	0.443326	0.000176645	0.469385	TSG	Rec	follicular lymphoma
TNFRSF14	761431	Vemurafenib	8.30669e-13	0.771844	0.000181096	0.468696	TSG	Rec	follicular lymphoma
TNFRSF14	766270	Venetoclax	0.00460455	0.366966	3.21108e-06	0.568644	TSG	Rec	follicular lymphoma
TNFRSF17	758247	Palbociclib	0.00931435	0.335822	0.00275824	0.382937	oncogene, fusion	Dom	intestinal T-cell lymphoma
TOP1	776422	Ceritinib	0.00106932	0.418772	0.00141288	0.409501	fusion	Dom	AML*
TOP1	755	Mercaptopurine	0.00118986	0.408616	0.00177498	0.395248	fusion	Dom	AML*
TOP1	740	Methotrexate	0.00193742	0.392247	0.000717552	0.424771	fusion	Dom	AML*
TOP1	758247	Palbociclib	0.00304033	0.379411	0.00182047	0.397568	fusion	Dom	AML*
TOP1	752	Tioguanine	0.00252266	0.383027	0.0024675	0.383809	fusion	Dom	AML*
TPM3	757439	Neratinib	0.00124397	0.417199	0.000779679	0.432503	TSG, fusion	Dom	papillary thyroid, ALCL, NSCLC, Spitzoid tumour
TPM4	749226	Abiraterone	0.0040554	0.444535	0.00599518	0.427021	fusion	Dom	ALCL
TPM4	829498	Fruquintinib	0.00269416	0.390204	0.00109197	0.421541	fusion	Dom	ALCL
TPM4	816556	Pemigatinib	0.00888606	0.346541	0.00516788	0.368732	fusion	Dom	ALCL
TPM4	811429	Pralsetinib	0.00579907	0.357969	0.000910624	0.424001	fusion	Dom	ALCL
TPM4	818434	Selpercatinib	0.00199426	0.397655	6.80876e-05	0.498549	fusion	Dom	ALCL
TRAF7	764134	Dabrafenib	0.00266237	0.412033	0.00539647	0.384065	TSG	Dom	meningioma
TRAF7	19893	Fluorouracil	0.00369918	0.369172	0.00218395	0.388095	TSG	Dom	meningioma
TRAF7	701852	Vorinostat	0.000506471	0.438893	0.000226274	0.462469	TSG	Dom	meningioma
TRIM24	92859	Arsenic trioxide	0.000574684	0.435037	0.00234741	0.388695	oncogene, TSG, fusion	Dom	APL
TRIM24	409962	Carmustine	0.0001269	0.474735	6.25887e-05	0.493101	oncogene, TSG, fusion	Dom	APL
TRIM24	756645	Crizotinib	0.00198277	0.394614	0.000232634	0.461686	oncogene, TSG, fusion	Dom	APL
TRIM24	825331	Darolutamide	0.000142973	0.475177	0.00409822	0.368351	oncogene, TSG, fusion	Dom	APL
TRIM24	169780	Dexrazoxane	0.00385969	0.367597	0.00178981	0.394964	oncogene, TSG, fusion	Dom	APL
TRIM24	79037	Lomustine	0.00316503	0.377944	0.00238194	0.388178	oncogene, TSG, fusion	Dom	APL
TRIM24	747599	Nilotinib	0.00357394	0.373468	0.00427806	0.366729	oncogene, TSG, fusion	Dom	APL
TRIM24	758247	Palbociclib	0.00539626	0.357813	0.0042532	0.36695	oncogene, TSG, fusion	Dom	APL
TRIM24	747974	Raloxifene	0.000900897	0.420934	0.000144971	0.4748	oncogene, TSG, fusion	Dom	APL
TRIM24	778909	Ribociclib	0.00227922	0.403075	0.000993022	0.431888	oncogene, TSG, fusion	Dom	APL
TRIM24	816987	Trilaciclib	0.000297133	0.462007	0.000515951	0.445456	oncogene, TSG, fusion	Dom	APL
TRIM27	1390	Allopurinol	0.00782115	0.343027	0.00545076	0.357422	oncogene, fusion	Dom	papillary thyroid
TRIM27	45388	Dacarbazine	0.000273955	0.45348	0.000143048	0.471517	oncogene, fusion	Dom	papillary thyroid
TRIM27	755	Mercaptopurine	0.000439364	0.439712	0.000123838	0.475387	oncogene, fusion	Dom	papillary thyroid
TRIM27	747599	Nilotinib	0.000269149	0.457534	0.000853682	0.422655	oncogene, fusion	Dom	papillary thyroid
TRIM27	752	Tioguanine	0.00227935	0.386601	0.000879887	0.418353	oncogene, fusion	Dom	papillary thyroid
TRIM27	701852	Vorinostat	0.0017505	0.398915	0.00402078	0.369069	oncogene, fusion	Dom	papillary thyroid
TRRAP	747974	Raloxifene	0.00137284	0.407144	0.00855204	0.339363	oncogene	Dom	melanoma
TSC1	758774	Belinostat	0.00429866	0.369599	0.00876275	0.341209	TSG	Rec	renal cell carcinoma, bladder carcinoma
U2AF1	409962	Carmustine	0.00183423	0.394126	0.00303474	0.376412	oncogene	Dom	CLL, MDS
U2AF1	45388	Dacarbazine	0.00012944	0.474205	3.43749e-05	0.507892	oncogene	Dom	CLL, MDS
U2AF1	755	Mercaptopurine	3.35214e-06	0.559574	8.16692e-07	0.587176	oncogene	Dom	CLL, MDS
U2AF1	752	Tioguanine	2.82682e-05	0.512575	1.72997e-05	0.524038	oncogene	Dom	CLL, MDS
USP8	3053	Actinomycin D	0.00310637	0.375567	0.00562053	0.353317	oncogene	Dom	corticotroph adenoma
USP8	758253	Homoharringtonine	0.000662947	0.430621	0.00804525	0.341873	oncogene	Dom	corticotroph adenoma
VAV1	26271	Cyclophosphamide	0.000272924	0.507346	0.00416728	0.410401	fusion		T-cell lymphoma
VAV1	825331	Darolutamide	4.7713e-08	0.640179	0.00513577	0.359734	fusion		T-cell lymphoma
VAV1	701852	Vorinostat	0.00125491	0.410134	0.00408314	0.36849	fusion		T-cell lymphoma
WAS	719627	Celecoxib	0.00766128	0.349724	0.00977875	0.339493	oncogene	Rec/X
WAS	26271	Cyclophosphamide	1.68652e-05	0.58329	0.0123087	0.362378	oncogene	Rec/X
WAS	141540	Etoposide	4.5158e-07	0.598043	0.000803084	0.421243	oncogene	Rec/X
WAS	32065	Hydroxyurea	1.90483e-09	0.682491	0.00228376	0.386533	oncogene	Rec/X
WAS	767125	Talazoparib	0.00842079	0.342864	0.0063827	0.354153	oncogene	Rec/X
WAS	122819	Teniposide	9.23813e-06	0.538104	0.000276225	0.453244	oncogene	Rec/X
WAS	816987	Trilaciclib	1.10416e-05	0.546281	0.00746206	0.35081	oncogene	Rec/X
WAS	246131	Valrubicin	2.84201e-05	0.520239	0.00301547	0.382852	oncogene	Rec/X
WIF1	765888	Dacomitinib	0.00248632	0.389844	0.00144924	0.408642	TSG, fusion	Dom	pleomorphic salivary gland adenoma
WIF1	761910	Ibrutinib	0.00279594	0.382448	0.00011876	0.480175	TSG, fusion	Dom	pleomorphic salivary gland adenoma
WIF1	761385	Sonidegib	0.00347646	0.374492	0.00258378	0.385282	TSG, fusion	Dom	pleomorphic salivary gland adenoma
WRN	747973	Ixabepilone	0.00466585	0.38283	0.00455008	0.383832	TSG	Rec
WT1	26271	Cyclophosphamide	0.000457036	0.491062	0.00682419	0.389387	oncogene, TSG, fusion	Rec	Wilms tumour, desmoplastic small round cell tumour
WT1	109724	Ifosfamide	0.000350509	0.481223	0.000317874	0.484218	oncogene, TSG, fusion	Rec	Wilms tumour, desmoplastic small round cell tumour
WWTR1	778304	Encorafenib	0.00562755	0.365343	0.00824175	0.349716	oncogene, fusion	Dom	epithelioid haemangioendothelioma
WWTR1	761431	Vemurafenib	0.0093464	0.335678	0.00408797	0.368446	oncogene, fusion	Dom	epithelioid haemangioendothelioma
XPA	169780	Dexrazoxane	0.000846739	0.419571	0.0077086	0.3408	TSG	Rec
XPO1	82151	Daunorubicin	0.00833209	0.337641	0.00813103	0.338636	oncogene	Dom	CLL
XPO1	740	Methotrexate	0.00163966	0.397943	0.000362738	0.445368	oncogene	Dom	CLL
XPO1	26980	Mitomycin	0.00901265	0.33442	0.00834548	0.337575	oncogene	Dom	CLL
XPO1	49842	Vinblastine	0.000819704	0.420597	0.00223362	0.38731	oncogene	Dom	CLL
YWHAE	606869	Clofarabine	0.000884286	0.42153	0.0015257	0.403595	TSG, fusion	Dom	endometrial stromal sarcoma
YWHAE	740	Methotrexate	0.00125185	0.406949	0.00477063	0.359625	TSG, fusion	Dom	endometrial stromal sarcoma
ZCCHC8	169780	Dexrazoxane	0.00651481	0.347528	0.000345589	0.446782	fusion	Dom	Spitzoid tumour
ZCCHC8	19893	Fluorouracil	0.00223558	0.387279	0.000318855	0.449119	fusion	Dom	Spitzoid tumour
ZCCHC8	256439	Idarubicin	0.0037228	0.368937	0.00303417	0.376419	fusion	Dom	Spitzoid tumour
ZCCHC8	762	Nitrogen mustard	0.00246578	0.383834	0.00115014	0.409726	fusion	Dom	Spitzoid tumour
ZCCHC8	266046	Oxaliplatin	0.0151127	0.341832	0.00285319	0.413293	fusion	Dom	Spitzoid tumour
ZCCHC8	758247	Palbociclib	0.00096636	0.418678	0.000122774	0.479286	fusion	Dom	Spitzoid tumour
ZCCHC8	800405	umbralisib	0.00778473	0.343218	0.00925648	0.336082	fusion	Dom	Spitzoid tumour
ZEB1	125066	Bleomycin	0.00315863	0.374962	0.00180779	0.394623	oncogene		CCRCC, melanoma
ZEB1	409962	Carmustine	0.00474611	0.359821	0.00307536	0.375931	oncogene		CCRCC, melanoma
ZEB1	3088	Chlorambucil	0.00786004	0.340013	0.00404778	0.365824	oncogene		CCRCC, melanoma
ZEB1	256942	Epirubicin	0.00125937	0.416787	0.00576094	0.361278	oncogene		CCRCC, melanoma
ZEB1	141540	Etoposide	0.0033963	0.372316	0.00198691	0.391377	oncogene		CCRCC, melanoma
ZEB1	109724	Ifosfamide	0.00730218	0.371329	0.0157937	0.336403	oncogene		CCRCC, melanoma
ZEB1	279836	Mitoxantrone	3.25118e-05	0.509233	6.96472e-06	0.544237	oncogene		CCRCC, melanoma
ZEB1	811429	Pralsetinib	0.00536513	0.361031	0.0034023	0.378401	oncogene		CCRCC, melanoma
ZEB1	818434	Selpercatinib	0.000690818	0.432802	0.000427855	0.447526	oncogene		CCRCC, melanoma
ZEB1	122819	Teniposide	0.00332763	0.373063	0.000574952	0.431604	oncogene		CCRCC, melanoma
ZEB1	34462	Uracil mustard	0.00764651	0.341126	0.00346315	0.371601	oncogene		CCRCC, melanoma
ZEB1	246131	Valrubicin	0.00387051	0.373578	0.00689668	0.351037	oncogene		CCRCC, melanoma
ZMYM2	19893	Fluorouracil	0.000806313	0.421116	0.00125552	0.406853	fusion	Dom	MPN, NHL
ZMYM2	762	Nitrogen mustard	0.000852709	0.419348	0.000119251	0.476393	fusion	Dom	MPN, NHL
ZMYM3	92859	Arsenic trioxide	0.00811358	0.341527	0.00120248	0.411545	TSG		CRC, breast cancer
ZMYM3	79037	Lomustine	0.00512948	0.359781	0.00765925	0.343879	TSG		CRC, breast cancer
ZMYM3	740	Methotrexate	0.00112239	0.410522	0.0010127	0.413854	TSG		CRC, breast cancer
ZMYM3	266046	Oxaliplatin	0.00716455	0.375753	0.010584	0.358458	TSG		CRC, breast cancer
ZMYM3	818433	Sotorasib	0.00275932	0.382923	0.00404634	0.368831	TSG		CRC, breast cancer
ZNF384	740	Methotrexate	0.000367396	0.444994	0.00331926	0.373155	fusion	Dom	ALL
ZNF521	757441	Axitinib	0.00474673	0.365794	0.00466846	0.366435	oncogene, fusion	Dom	ALL
ZNF521	761068	Cabozantinib	0.00210489	0.392531	0.00573331	0.355445	oncogene, fusion	Dom	ALL
ZNF521	409962	Carmustine	0.000515001	0.434948	0.000916855	0.417042	oncogene, fusion	Dom	ALL
ZNF521	756645	Crizotinib	0.00129021	0.409213	0.00543997	0.357499	oncogene, fusion	Dom	ALL
ZNF521	109724	Ifosfamide	0.00550041	0.383276	0.00534751	0.384441	oncogene, fusion	Dom	ALL
ZNF521	79037	Lomustine	0.000756683	0.426479	0.00617278	0.352535	oncogene, fusion	Dom	ALL
ZNF521	752	Tioguanine	0.00187381	0.393394	0.00567252	0.352959	oncogene, fusion	Dom	ALL
ZRSR2	92859	Arsenic trioxide	0.003895	0.370262	0.00533409	0.358264	TSG	Rec	MDS, CLL
ZRSR2	409962	Carmustine	0.00786453	0.339989	0.003364	0.372666	TSG	Rec	MDS, CLL
ZRSR2	702294	Estramustine	0.0129024	0.345926	0.00335858	0.403096	TSG	Rec	MDS, CLL
ZRSR2	79037	Lomustine	0.00150818	0.403985	0.000844622	0.422995	TSG	Rec	MDS, CLL
