# Supplementary material for: Pharmacogenomic Drug–Target Network Analysis Reveals Similarity Profiles Among FDA–Approved Cancer Drugs
Source: Pharmaceutics. 2025 Nov 3;17(11):1421. doi: 10.3390/pharmaceutics17111421 (PMC12655765; doi:10.3390/pharmaceutics17111421)
Supplement: Supplementary file 1 [file pharmaceutics-17-01421-s001.zip › Supplementary_Table_S2_drug-to-drug-str-similarity-coeffs_vF.xlsx]

## Sheet: SuppTabT2  7750compar.124drugs
PubChem_CID drug1	PubChem_CID drug2	drug1_name	drug2_name	Tanimoto_coeff	Struct.Overlap_coeff	Query_Size (number_of_atoms)	Target_Size (number_of_atoms)	MCS_Size (atoms_in_common)
46220502	46220502	Abemaciclib	Abemaciclib	1	1	37	37	37
46220502	71496458	Abemaciclib	Osimertinib	0.345455	0.513514	37	37	19
46220502	5291	Abemaciclib	Imatinib	0.298246	0.459459	37	37	17
46220502	644241	Abemaciclib	Nilotinib	0.288136	0.459459	37	39	17
46220502	23725625	Abemaciclib	Olaparib	0.254545	0.4375	37	32	14
46220502	4842	Abemaciclib	Pipobroman	0.232558	0.625	37	16	10
46220502	44631912	Abemaciclib	Ribociclib	0.232143	0.40625	37	32	13
46220502	10288191	Abemaciclib	Binimetinib	0.230769	0.444444	37	27	12
46220502	10127622	Abemaciclib	Selumetinib	0.230769	0.444444	37	27	12
46220502	5330286	Abemaciclib	Palbociclib	0.22807	0.393939	37	33	13
46220502	68029831	Abemaciclib	Trilaciclib	0.22807	0.393939	37	33	13
46220502	134436906	Abemaciclib	Selpercatinib	0.225806	0.378378	37	39	14
46220502	5329102	Abemaciclib	Sunitinib	0.222222	0.413793	37	29	12
46220502	57379345	Abemaciclib	Ceritinib	0.209677	0.351351	37	38	13
46220502	3062316	Abemaciclib	Dasatinib	0.206897	0.363636	37	33	12
46220502	49867936	Abemaciclib	Ixazomib	0.20339	0.352941	37	34	12
46220502	86705695	Abemaciclib	Pemigatinib	0.2	0.342857	37	35	12
46220502	16722836	Abemaciclib	Fedratinib	0.193548	0.324324	37	37	12
46220502	72165228	Abemaciclib	Asciminib	0.192982	0.354839	37	31	11
46220502	71384	Abemaciclib	Dexrazoxane	0.191489	0.473684	37	19	9
46220502	2662	Abemaciclib	Celecoxib	0.188679	0.384615	37	26	10
46220502	126941	Abemaciclib	Methotrexate	0.186441	0.333333	37	33	11
46220502	16126651	Abemaciclib	Ibrutinib	0.186441	0.333333	37	33	11
46220502	68165256	Abemaciclib	Brigatinib	0.184615	0.324324	37	40	12
46220502	137278711	Abemaciclib	Sotorasib	0.181818	0.324324	37	41	12
46220502	67171867	Abemaciclib	Darolutamide	0.181818	0.357143	37	28	10
46220502	71226662	Abemaciclib	Acalabrutinib	0.180328	0.314286	37	35	11
46220502	3385	Abemaciclib	Fluorouracil	0.179487	0.777778	37	9	7
46220502	72950888	Abemaciclib	umbralisib	0.179104	0.324324	37	42	12
46220502	50922675	Abemaciclib	Encorafenib	0.177419	0.305556	37	36	11
46220502	71731823	Abemaciclib	Lorlatinib	0.175439	0.333333	37	30	10
46220502	11707110	Abemaciclib	Trametinib	0.174603	0.297297	37	37	11
46220502	11625818	Abemaciclib	Idelalisib	0.172414	0.322581	37	31	10
46220502	60700	Abemaciclib	Topotecan	0.172414	0.322581	37	31	10
46220502	71481097	Abemaciclib	Selinexor	0.172414	0.322581	37	31	10
46220502	2723601	Abemaciclib	Tioguanine	0.170732	0.636364	37	11	7
46220502	129073603	Abemaciclib	Pralsetinib	0.169231	0.297297	37	39	11
46220502	208908	Abemaciclib	Lapatinib	0.166667	0.297297	37	40	11
46220502	42611257	Abemaciclib	Vemurafenib	0.166667	0.30303	37	33	10
46220502	6918837	Abemaciclib	Panobinostat	0.166667	0.346154	37	26	9
46220502	2708	Abemaciclib	Chlorambucil	0.166667	0.421053	37	19	8
46220502	460612	Abemaciclib	Melphalan	0.166667	0.421053	37	19	8
46220502	1546	Abemaciclib	Cladribine	0.166667	0.421053	37	19	8
46220502	354624	Abemaciclib	Clofarabine	0.163265	0.4	37	20	8
46220502	44462760	Abemaciclib	Dabrafenib	0.16129	0.285714	37	35	10
46220502	135565884	Abemaciclib	Zanubrutinib	0.16129	0.285714	37	35	10
46220502	176870	Abemaciclib	Erlotinib	0.157895	0.310345	37	29	9
46220502	25171648	Abemaciclib	tepotinib	0.15625	0.27027	37	37	10
46220502	118023034	Abemaciclib	Avapritinib	0.15625	0.27027	37	37	10
46220502	5799	Abemaciclib	Triethylenemelamine	0.155556	0.466667	37	15	7
46220502	9823820	Abemaciclib	Lenvatinib	0.155172	0.3	37	30	9
46220502	16222096	Abemaciclib	Cobimetinib	0.155172	0.3	37	30	9
46220502	50905713	Abemaciclib	Duvelisib	0.155172	0.3	37	30	9
46220502	3081361	Abemaciclib	Vandetanib	0.155172	0.3	37	30	9
46220502	4033	Abemaciclib	Nitrogen mustard	0.153846	0.75	37	8	6
46220502	135410875	Abemaciclib	Pemetrexed	0.152542	0.290323	37	31	9
46220502	68740	Abemaciclib	Zoledronate	0.152174	0.4375	37	16	7
46220502	3368	Abemaciclib	Fludarabine	0.150943	0.333333	37	24	8
46220502	49803313	Abemaciclib	Gilteritinib	0.149254	0.27027	37	40	10
46220502	596	Abemaciclib	Cytarabine	0.148936	0.411765	37	17	7
46220502	67462786	Abemaciclib	Erdafitinib	0.147541	0.272727	37	33	9
46220502	11511120	Abemaciclib	Dacomitinib	0.147541	0.272727	37	33	9
46220502	135401907	Abemaciclib	Allopurinol	0.146341	0.6	37	10	6
46220502	667490	Abemaciclib	Mercaptopurine	0.146341	0.6	37	10	6
46220502	3461	Abemaciclib	Gemcitabine	0.145833	0.388889	37	18	7
46220502	4211	Abemaciclib	Mitotane	0.145833	0.388889	37	18	7
46220502	5035	Abemaciclib	Raloxifene	0.145161	0.264706	37	34	9
46220502	10184653	Abemaciclib	Afatinib	0.145161	0.264706	37	34	9
46220502	24775005	Abemaciclib	Sonidegib	0.142857	0.257143	37	35	9
46220502	148121	Abemaciclib	Pralatrexate	0.142857	0.257143	37	35	9
46220502	60838	Abemaciclib	Irinotecan	0.142857	0.27027	37	43	10
46220502	5311	Abemaciclib	Vorinostat	0.142857	0.368421	37	19	7
46220502	51039094	Abemaciclib	Tucatinib	0.140625	0.25	37	36	9
46220502	5328940	Abemaciclib	Bosutinib	0.140625	0.25	37	36	9
46220502	135565082	Abemaciclib	Talazoparib	0.140351	0.285714	37	28	8
46220502	6450551	Abemaciclib	Axitinib	0.140351	0.285714	37	28	8
46220502	253083	Abemaciclib	Trifluridine	0.14	0.35	37	20	7
46220502	44480399	Abemaciclib	Fruquintinib	0.137931	0.275862	37	29	8
46220502	2942	Abemaciclib	Dacarbazine	0.136364	0.461538	37	13	6
46220502	11626560	Abemaciclib	Crizotinib	0.135593	0.266667	37	30	8
46220502	6918638	Abemaciclib	Belinostat	0.134615	0.318182	37	22	7
46220502	9911830	Abemaciclib	Tivozanib	0.131148	0.25	37	32	8
46220502	6194	Abemaciclib	Uracil mustard	0.130435	0.4	37	15	6
46220502	5746	Abemaciclib	Mitomycin	0.12963	0.291667	37	24	7
46220502	16886	Abemaciclib	Decitabine	0.12766	0.375	37	16	6
46220502	132971	Abemaciclib	Abiraterone	0.125	0.269231	37	26	7
46220502	1805	Abemaciclib	Azacitidine	0.125	0.352941	37	17	6
46220502	5352062	Abemaciclib	Romidepsin	0.123077	0.222222	37	36	8
46220502	25102847	Abemaciclib	Cabozantinib	0.121212	0.216216	37	37	8
46220502	2733526	Abemaciclib	Tamoxifen	0.12069	0.25	37	28	7
46220502	25136944	Abemaciclib	Vinorelbine	0.11828	0.297297	37	67	11
46220502	9915743	Abemaciclib	Neratinib	0.115942	0.216216	37	40	8
46220502	4212	Abemaciclib	Mitoxantrone	0.112903	0.21875	37	32	7
46220502	11556711	Abemaciclib	Carfilzomib	0.1125	0.243243	37	52	9
46220502	259329	Abemaciclib	Estramustine	0.111111	0.212121	37	33	7
46220502	2907	Abemaciclib	Cyclophosphamide	0.108696	0.357143	37	14	5
46220502	3690	Abemaciclib	Ifosfamide	0.108696	0.357143	37	14	5
46220502	3685	Abemaciclib	Idarubicin	0.106061	0.194444	37	36	7
46220502	44415057	Abemaciclib	Actinomycin D	0.104348	0.324324	37	90	12
46220502	241903	Abemaciclib	Vinblastine	0.103448	0.243243	37	59	9
46220502	3085107	Abemaciclib	Daunorubicin	0.102941	0.189189	37	38	7
46220502	32875	Abemaciclib	Doxorubicin	0.101449	0.189189	37	39	7
46220502	41867	Abemaciclib	Epirubicin	0.101449	0.189189	37	39	7
46220502	285033	Abemaciclib	Homoharringtonine	0.101449	0.189189	37	39	7
46220502	49846579	Abemaciclib	Venetoclax	0.101124	0.243243	37	61	9
46220502	36314	Abemaciclib	Paclitaxel	0.1	0.243243	37	62	9
46220502	104741	Abemaciclib	Fulvestrant	0.0985915	0.189189	37	41	7
46220502	439525	Abemaciclib	Etoposide	0.0972222	0.189189	37	42	7
46220502	54610154	Abemaciclib	Teniposide	0.0921053	0.189189	37	46	7
46220502	148124	Abemaciclib	Docetaxel	0.091954	0.216216	37	58	8
46220502	2578	Abemaciclib	Carmustine	0.0888889	0.333333	37	12	4
46220502	41744	Abemaciclib	Valrubicin	0.0864198	0.189189	37	51	7
46220502	3950	Abemaciclib	Lomustine	0.0833333	0.266667	37	15	4
46220502	43805	Abemaciclib	Oxaliplatin	0.0833333	0.266667	37	15	4
46220502	54608729	Abemaciclib	Bleomycin	0.0813008	0.27027	37	96	10
46220502	6445540	Abemaciclib	Ixabepilone	0.0746269	0.142857	37	35	5
46220502	5284616	Abemaciclib	Sirolimus	0.0736842	0.189189	37	65	7
46220502	6442177	Abemaciclib	Everolimus	0.0714286	0.189189	37	68	7
46220502	6918289	Abemaciclib	Temsirolimus	0.0679612	0.189189	37	73	7
46220502	122130863	Abemaciclib	Carboplatin	0.0638298	0.230769	37	13	3
46220502	3657	Abemaciclib	Hydroxyurea	0.05	0.4	37	5	2
46220502	5453	Abemaciclib	Thiotepa	0.0434783	0.181818	37	11	2
46220502	5460033	Abemaciclib	Cisplatin	0.0243902	0.2	37	5	1
46220502	518605	Abemaciclib	Arsenic trioxide	0	0	37	10	0
132971	132971	Abiraterone	Abiraterone	1	1	26	26	26
132971	259329	Abiraterone	Estramustine	0.340909	0.576923	26	33	15
132971	104741	Abiraterone	Fulvestrant	0.34	0.653846	26	41	17
132971	6445540	Abiraterone	Ixabepilone	0.326087	0.576923	26	35	15
132971	5746	Abiraterone	Mitomycin	0.282051	0.458333	26	24	11
132971	2708	Abiraterone	Chlorambucil	0.25	0.473684	26	19	9
132971	148124	Abiraterone	Docetaxel	0.235294	0.615385	26	58	16
132971	2733526	Abiraterone	Tamoxifen	0.227273	0.384615	26	28	10
132971	36314	Abiraterone	Paclitaxel	0.222222	0.615385	26	62	16
132971	5311	Abiraterone	Vorinostat	0.216216	0.421053	26	19	8
132971	460612	Abiraterone	Melphalan	0.216216	0.421053	26	19	8
132971	439525	Abiraterone	Etoposide	0.214286	0.461538	26	42	12
132971	5284616	Abiraterone	Sirolimus	0.213333	0.615385	26	65	16
132971	6442177	Abiraterone	Everolimus	0.205128	0.615385	26	68	16
132971	285033	Abiraterone	Homoharringtonine	0.203704	0.423077	26	39	11
132971	135565082	Abiraterone	Talazoparib	0.2	0.346154	26	28	9
132971	6918638	Abiraterone	Belinostat	0.2	0.363636	26	22	8
132971	54610154	Abiraterone	Teniposide	0.2	0.461538	26	46	12
132971	241903	Abiraterone	Vinblastine	0.197183	0.538462	26	59	14
132971	148121	Abiraterone	Pralatrexate	0.196078	0.384615	26	35	10
132971	6918289	Abiraterone	Temsirolimus	0.192771	0.615385	26	73	16
132971	3685	Abiraterone	Idarubicin	0.192308	0.384615	26	36	10
132971	4211	Abiraterone	Mitotane	0.189189	0.388889	26	18	7
132971	3085107	Abiraterone	Daunorubicin	0.185185	0.384615	26	38	10
132971	6918837	Abiraterone	Panobinostat	0.181818	0.307692	26	26	8
132971	32875	Abiraterone	Doxorubicin	0.181818	0.384615	26	39	10
132971	41867	Abiraterone	Epirubicin	0.181818	0.384615	26	39	10
132971	25136944	Abiraterone	Vinorelbine	0.177215	0.538462	26	67	14
132971	3950	Abiraterone	Lomustine	0.171429	0.4	26	15	6
132971	43805	Abiraterone	Oxaliplatin	0.171429	0.4	26	15	6
132971	16222096	Abiraterone	Cobimetinib	0.166667	0.307692	26	30	8
132971	16886	Abiraterone	Decitabine	0.166667	0.375	26	16	6
132971	3385	Abiraterone	Fluorouracil	0.166667	0.555556	26	9	5
132971	135410875	Abiraterone	Pemetrexed	0.163265	0.307692	26	31	8
132971	596	Abiraterone	Cytarabine	0.162162	0.352941	26	17	6
132971	1805	Abiraterone	Azacitidine	0.162162	0.352941	26	17	6
132971	135401907	Abiraterone	Allopurinol	0.16129	0.5	26	10	5
132971	667490	Abiraterone	Mercaptopurine	0.16129	0.5	26	10	5
132971	49846579	Abiraterone	Venetoclax	0.16	0.461538	26	61	12
132971	3461	Abiraterone	Gemcitabine	0.157895	0.333333	26	18	6
132971	5330286	Abiraterone	Palbociclib	0.156863	0.307692	26	33	8
132971	2723601	Abiraterone	Tioguanine	0.15625	0.454545	26	11	5
132971	1546	Abiraterone	Cladribine	0.153846	0.315789	26	19	6
132971	135565884	Abiraterone	Zanubrutinib	0.150943	0.307692	26	35	8
132971	354624	Abiraterone	Clofarabine	0.15	0.3	26	20	6
132971	253083	Abiraterone	Trifluridine	0.15	0.3	26	20	6
132971	41744	Abiraterone	Valrubicin	0.149254	0.384615	26	51	10
132971	6450551	Abiraterone	Axitinib	0.148936	0.269231	26	28	7
132971	122130863	Abiraterone	Carboplatin	0.147059	0.384615	26	13	5
132971	2942	Abiraterone	Dacarbazine	0.147059	0.384615	26	13	5
132971	71731823	Abiraterone	Lorlatinib	0.142857	0.269231	26	30	7
132971	11626560	Abiraterone	Crizotinib	0.142857	0.269231	26	30	7
132971	57379345	Abiraterone	Ceritinib	0.142857	0.307692	26	38	8
132971	129073603	Abiraterone	Pralsetinib	0.140351	0.307692	26	39	8
132971	72165228	Abiraterone	Asciminib	0.14	0.269231	26	31	7
132971	60700	Abiraterone	Topotecan	0.14	0.269231	26	31	7
132971	6194	Abiraterone	Uracil mustard	0.138889	0.333333	26	15	5
132971	23725625	Abiraterone	Olaparib	0.137255	0.269231	26	32	7
132971	3368	Abiraterone	Fludarabine	0.136364	0.25	26	24	6
132971	42611257	Abiraterone	Vemurafenib	0.134615	0.269231	26	33	7
132971	68029831	Abiraterone	Trilaciclib	0.134615	0.269231	26	33	7
132971	5035	Abiraterone	Raloxifene	0.132075	0.269231	26	34	7
132971	2662	Abiraterone	Celecoxib	0.130435	0.230769	26	26	6
132971	11556711	Abiraterone	Carfilzomib	0.130435	0.346154	26	52	9
132971	86705695	Abiraterone	Pemigatinib	0.12963	0.269231	26	35	7
132971	10288191	Abiraterone	Binimetinib	0.12766	0.230769	26	27	6
132971	10127622	Abiraterone	Selumetinib	0.12766	0.230769	26	27	6
132971	5328940	Abiraterone	Bosutinib	0.127273	0.269231	26	36	7
132971	5352062	Abiraterone	Romidepsin	0.127273	0.269231	26	36	7
132971	67171867	Abiraterone	Darolutamide	0.125	0.230769	26	28	6
132971	11707110	Abiraterone	Trametinib	0.125	0.269231	26	37	7
132971	5291	Abiraterone	Imatinib	0.125	0.269231	26	37	7
132971	118023034	Abiraterone	Avapritinib	0.125	0.269231	26	37	7
132971	44480399	Abiraterone	Fruquintinib	0.122449	0.230769	26	29	6
132971	176870	Abiraterone	Erlotinib	0.122449	0.230769	26	29	6
132971	5329102	Abiraterone	Sunitinib	0.122449	0.230769	26	29	6
132971	134436906	Abiraterone	Selpercatinib	0.12069	0.269231	26	39	7
132971	644241	Abiraterone	Nilotinib	0.12069	0.269231	26	39	7
132971	9823820	Abiraterone	Lenvatinib	0.12	0.230769	26	30	6
132971	50905713	Abiraterone	Duvelisib	0.12	0.230769	26	30	6
132971	3081361	Abiraterone	Vandetanib	0.12	0.230769	26	30	6
132971	49803313	Abiraterone	Gilteritinib	0.118644	0.269231	26	40	7
132971	9915743	Abiraterone	Neratinib	0.118644	0.269231	26	40	7
132971	71481097	Abiraterone	Selinexor	0.117647	0.230769	26	31	6
132971	44631912	Abiraterone	Ribociclib	0.115385	0.230769	26	32	6
132971	9911830	Abiraterone	Tivozanib	0.115385	0.230769	26	32	6
132971	3062316	Abiraterone	Dasatinib	0.113208	0.230769	26	33	6
132971	67462786	Abiraterone	Erdafitinib	0.113208	0.230769	26	33	6
132971	126941	Abiraterone	Methotrexate	0.113208	0.230769	26	33	6
132971	16126651	Abiraterone	Ibrutinib	0.113208	0.230769	26	33	6
132971	60838	Abiraterone	Irinotecan	0.112903	0.269231	26	43	7
132971	49867936	Abiraterone	Ixazomib	0.111111	0.230769	26	34	6
132971	2907	Abiraterone	Cyclophosphamide	0.111111	0.285714	26	14	4
132971	3690	Abiraterone	Ifosfamide	0.111111	0.285714	26	14	4
132971	44462760	Abiraterone	Dabrafenib	0.109091	0.230769	26	35	6
132971	24775005	Abiraterone	Sonidegib	0.109091	0.230769	26	35	6
132971	71226662	Abiraterone	Acalabrutinib	0.109091	0.230769	26	35	6
132971	50922675	Abiraterone	Encorafenib	0.107143	0.230769	26	36	6
132971	51039094	Abiraterone	Tucatinib	0.107143	0.230769	26	36	6
132971	25171648	Abiraterone	tepotinib	0.105263	0.230769	26	37	6
132971	71496458	Abiraterone	Osimertinib	0.105263	0.230769	26	37	6
132971	16722836	Abiraterone	Fedratinib	0.105263	0.230769	26	37	6
132971	25102847	Abiraterone	Cabozantinib	0.105263	0.230769	26	37	6
132971	68740	Abiraterone	Zoledronate	0.105263	0.25	26	16	4
132971	208908	Abiraterone	Lapatinib	0.1	0.230769	26	40	6
132971	137278711	Abiraterone	Sotorasib	0.0983607	0.230769	26	41	6
132971	72950888	Abiraterone	umbralisib	0.0967742	0.230769	26	42	6
132971	11625818	Abiraterone	Idelalisib	0.0961538	0.192308	26	31	5
132971	4212	Abiraterone	Mitoxantrone	0.0943396	0.192308	26	32	5
132971	11511120	Abiraterone	Dacomitinib	0.0925926	0.192308	26	33	5
132971	10184653	Abiraterone	Afatinib	0.0909091	0.192308	26	34	5
132971	68165256	Abiraterone	Brigatinib	0.0819672	0.192308	26	40	5
132971	5799	Abiraterone	Triethylenemelamine	0.0789474	0.2	26	15	3
132971	4842	Abiraterone	Pipobroman	0.0769231	0.1875	26	16	3
132971	71384	Abiraterone	Dexrazoxane	0.0714286	0.157895	26	19	3
132971	4033	Abiraterone	Nitrogen mustard	0.0625	0.25	26	8	2
132971	54608729	Abiraterone	Bleomycin	0.0608696	0.269231	26	96	7
132971	5453	Abiraterone	Thiotepa	0.0571429	0.181818	26	11	2
132971	2578	Abiraterone	Carmustine	0.0555556	0.166667	26	12	2
132971	44415057	Abiraterone	Actinomycin D	0.0545455	0.230769	26	90	6
132971	3657	Abiraterone	Hydroxyurea	0.0333333	0.2	26	5	1
132971	5460033	Abiraterone	Cisplatin	0.0333333	0.2	26	5	1
132971	518605	Abiraterone	Arsenic trioxide	0.0285714	0.1	26	10	1
71226662	71226662	Acalabrutinib	Acalabrutinib	1	1	35	35	35
71226662	5291	Acalabrutinib	Imatinib	0.263158	0.428571	35	37	15
71226662	135565082	Acalabrutinib	Talazoparib	0.26	0.464286	35	28	13
71226662	644241	Acalabrutinib	Nilotinib	0.254237	0.428571	35	39	15
71226662	72165228	Acalabrutinib	Asciminib	0.245283	0.419355	35	31	13
71226662	16126651	Acalabrutinib	Ibrutinib	0.236364	0.393939	35	33	13
71226662	24775005	Acalabrutinib	Sonidegib	0.22807	0.371429	35	35	13
71226662	50905713	Acalabrutinib	Duvelisib	0.226415	0.4	35	30	12
71226662	2662	Acalabrutinib	Celecoxib	0.22	0.423077	35	26	11
71226662	667490	Acalabrutinib	Mercaptopurine	0.216216	0.8	35	10	8
71226662	126941	Acalabrutinib	Methotrexate	0.214286	0.363636	35	33	12
71226662	67171867	Acalabrutinib	Darolutamide	0.211538	0.392857	35	28	11
71226662	2723601	Acalabrutinib	Tioguanine	0.210526	0.727273	35	11	8
71226662	86705695	Acalabrutinib	Pemigatinib	0.206897	0.342857	35	35	12
71226662	44462760	Acalabrutinib	Dabrafenib	0.206897	0.342857	35	35	12
71226662	148121	Acalabrutinib	Pralatrexate	0.206897	0.342857	35	35	12
71226662	72950888	Acalabrutinib	umbralisib	0.203125	0.371429	35	42	13
71226662	11625818	Acalabrutinib	Idelalisib	0.2	0.354839	35	31	11
71226662	60700	Acalabrutinib	Topotecan	0.2	0.354839	35	31	11
71226662	135410875	Acalabrutinib	Pemetrexed	0.2	0.354839	35	31	11
71226662	5311	Acalabrutinib	Vorinostat	0.2	0.473684	35	19	9
71226662	1546	Acalabrutinib	Cladribine	0.2	0.473684	35	19	9
71226662	44631912	Acalabrutinib	Ribociclib	0.196429	0.34375	35	32	11
71226662	6918837	Acalabrutinib	Panobinostat	0.196078	0.384615	35	26	10
71226662	354624	Acalabrutinib	Clofarabine	0.195652	0.45	35	20	9
71226662	42611257	Acalabrutinib	Vemurafenib	0.192982	0.333333	35	33	11
71226662	6450551	Acalabrutinib	Axitinib	0.188679	0.357143	35	28	10
71226662	135565884	Acalabrutinib	Zanubrutinib	0.186441	0.314286	35	35	11
71226662	4842	Acalabrutinib	Pipobroman	0.186047	0.5	35	16	8
71226662	16222096	Acalabrutinib	Cobimetinib	0.181818	0.333333	35	30	10
71226662	71731823	Acalabrutinib	Lorlatinib	0.181818	0.333333	35	30	10
71226662	3368	Acalabrutinib	Fludarabine	0.18	0.375	35	24	9
71226662	71481097	Acalabrutinib	Selinexor	0.178571	0.322581	35	31	10
71226662	23725625	Acalabrutinib	Olaparib	0.175439	0.3125	35	32	10
71226662	134436906	Acalabrutinib	Selpercatinib	0.174603	0.314286	35	39	11
71226662	129073603	Acalabrutinib	Pralsetinib	0.174603	0.314286	35	39	11
71226662	2708	Acalabrutinib	Chlorambucil	0.173913	0.421053	35	19	8
71226662	460612	Acalabrutinib	Melphalan	0.173913	0.421053	35	19	8
71226662	3062316	Acalabrutinib	Dasatinib	0.172414	0.30303	35	33	10
71226662	68029831	Acalabrutinib	Trilaciclib	0.172414	0.30303	35	33	10
71226662	10288191	Acalabrutinib	Binimetinib	0.169811	0.333333	35	27	9
71226662	10127622	Acalabrutinib	Selumetinib	0.169811	0.333333	35	27	9
71226662	49867936	Acalabrutinib	Ixazomib	0.169492	0.294118	35	34	10
71226662	137278711	Acalabrutinib	Sotorasib	0.169231	0.314286	35	41	11
71226662	60838	Acalabrutinib	Irinotecan	0.164179	0.314286	35	43	11
71226662	50922675	Acalabrutinib	Encorafenib	0.163934	0.285714	35	36	10
71226662	44480399	Acalabrutinib	Fruquintinib	0.163636	0.310345	35	29	9
71226662	3950	Acalabrutinib	Lomustine	0.162791	0.466667	35	15	7
71226662	4033	Acalabrutinib	Nitrogen mustard	0.162162	0.75	35	8	6
71226662	25171648	Acalabrutinib	tepotinib	0.16129	0.285714	35	37	10
71226662	71496458	Acalabrutinib	Osimertinib	0.16129	0.285714	35	37	10
71226662	9823820	Acalabrutinib	Lenvatinib	0.160714	0.3	35	30	9
71226662	5746	Acalabrutinib	Mitomycin	0.156863	0.333333	35	24	8
71226662	208908	Acalabrutinib	Lapatinib	0.153846	0.285714	35	40	10
71226662	135401907	Acalabrutinib	Allopurinol	0.153846	0.6	35	10	6
71226662	67462786	Acalabrutinib	Erdafitinib	0.152542	0.272727	35	33	9
71226662	11511120	Acalabrutinib	Dacomitinib	0.152542	0.272727	35	33	9
71226662	4211	Acalabrutinib	Mitotane	0.152174	0.388889	35	18	7
71226662	5035	Acalabrutinib	Raloxifene	0.15	0.264706	35	34	9
71226662	10184653	Acalabrutinib	Afatinib	0.15	0.264706	35	34	9
71226662	71384	Acalabrutinib	Dexrazoxane	0.148936	0.368421	35	19	7
71226662	11707110	Acalabrutinib	Trametinib	0.142857	0.257143	35	37	9
71226662	118023034	Acalabrutinib	Avapritinib	0.142857	0.257143	35	37	9
71226662	25102847	Acalabrutinib	Cabozantinib	0.142857	0.257143	35	37	9
71226662	5329102	Acalabrutinib	Sunitinib	0.142857	0.275862	35	29	8
71226662	2942	Acalabrutinib	Dacarbazine	0.142857	0.461538	35	13	6
71226662	11626560	Acalabrutinib	Crizotinib	0.140351	0.266667	35	30	8
71226662	6918638	Acalabrutinib	Belinostat	0.14	0.318182	35	22	7
71226662	3690	Acalabrutinib	Ifosfamide	0.139535	0.428571	35	14	6
71226662	9915743	Acalabrutinib	Neratinib	0.136364	0.257143	35	40	9
71226662	6194	Acalabrutinib	Uracil mustard	0.136364	0.4	35	15	6
71226662	4212	Acalabrutinib	Mitoxantrone	0.135593	0.25	35	32	8
71226662	9911830	Acalabrutinib	Tivozanib	0.135593	0.25	35	32	8
71226662	5330286	Acalabrutinib	Palbociclib	0.133333	0.242424	35	33	8
71226662	596	Acalabrutinib	Cytarabine	0.130435	0.352941	35	17	6
71226662	6445540	Acalabrutinib	Ixabepilone	0.129032	0.228571	35	35	8
71226662	3385	Acalabrutinib	Fluorouracil	0.128205	0.555556	35	9	5
71226662	3461	Acalabrutinib	Gemcitabine	0.12766	0.333333	35	18	6
71226662	5352062	Acalabrutinib	Romidepsin	0.126984	0.228571	35	36	8
71226662	2733526	Acalabrutinib	Tamoxifen	0.125	0.25	35	28	7
71226662	176870	Acalabrutinib	Erlotinib	0.122807	0.241379	35	29	7
71226662	285033	Acalabrutinib	Homoharringtonine	0.121212	0.228571	35	39	8
71226662	3081361	Acalabrutinib	Vandetanib	0.12069	0.233333	35	30	7
71226662	68165256	Acalabrutinib	Brigatinib	0.119403	0.228571	35	40	8
71226662	49803313	Acalabrutinib	Gilteritinib	0.119403	0.228571	35	40	8
71226662	2578	Acalabrutinib	Carmustine	0.119048	0.416667	35	12	5
71226662	36314	Acalabrutinib	Paclitaxel	0.114943	0.285714	35	62	10
71226662	259329	Acalabrutinib	Estramustine	0.114754	0.212121	35	33	7
71226662	2907	Acalabrutinib	Cyclophosphamide	0.113636	0.357143	35	14	5
71226662	43805	Acalabrutinib	Oxaliplatin	0.111111	0.333333	35	15	5
71226662	5799	Acalabrutinib	Triethylenemelamine	0.111111	0.333333	35	15	5
71226662	54608729	Acalabrutinib	Bleomycin	0.110169	0.371429	35	96	13
71226662	3685	Acalabrutinib	Idarubicin	0.109375	0.2	35	36	7
71226662	51039094	Acalabrutinib	Tucatinib	0.109375	0.2	35	36	7
71226662	5328940	Acalabrutinib	Bosutinib	0.109375	0.2	35	36	7
71226662	68740	Acalabrutinib	Zoledronate	0.108696	0.3125	35	16	5
71226662	16886	Acalabrutinib	Decitabine	0.108696	0.3125	35	16	5
71226662	16722836	Acalabrutinib	Fedratinib	0.107692	0.2	35	37	7
71226662	148124	Acalabrutinib	Docetaxel	0.107143	0.257143	35	58	9
71226662	1805	Acalabrutinib	Azacitidine	0.106383	0.294118	35	17	5
71226662	3085107	Acalabrutinib	Daunorubicin	0.106061	0.2	35	38	7
71226662	57379345	Acalabrutinib	Ceritinib	0.106061	0.2	35	38	7
71226662	241903	Acalabrutinib	Vinblastine	0.105882	0.257143	35	59	9
71226662	32875	Acalabrutinib	Doxorubicin	0.104478	0.2	35	39	7
71226662	41867	Acalabrutinib	Epirubicin	0.104478	0.2	35	39	7
71226662	49846579	Acalabrutinib	Venetoclax	0.103448	0.257143	35	61	9
71226662	41744	Acalabrutinib	Valrubicin	0.102564	0.228571	35	51	8
71226662	104741	Acalabrutinib	Fulvestrant	0.101449	0.2	35	41	7
71226662	11556711	Acalabrutinib	Carfilzomib	0.101266	0.228571	35	52	8
71226662	439525	Acalabrutinib	Etoposide	0.1	0.2	35	42	7
71226662	253083	Acalabrutinib	Trifluridine	0.1	0.25	35	20	5
71226662	25136944	Acalabrutinib	Vinorelbine	0.0967742	0.257143	35	67	9
71226662	44415057	Acalabrutinib	Actinomycin D	0.0964912	0.314286	35	90	11
71226662	54610154	Acalabrutinib	Teniposide	0.0945946	0.2	35	46	7
71226662	122130863	Acalabrutinib	Carboplatin	0.0909091	0.307692	35	13	4
71226662	5284616	Acalabrutinib	Sirolimus	0.0869565	0.228571	35	65	8
71226662	6442177	Acalabrutinib	Everolimus	0.0842105	0.228571	35	68	8
71226662	3657	Acalabrutinib	Hydroxyurea	0.0810811	0.6	35	5	3
71226662	6918289	Acalabrutinib	Temsirolimus	0.08	0.228571	35	73	8
71226662	5453	Acalabrutinib	Thiotepa	0.0454545	0.181818	35	11	2
71226662	5460033	Acalabrutinib	Cisplatin	0.025641	0.2	35	5	1
71226662	518605	Acalabrutinib	Arsenic trioxide	0.0227273	0.1	35	10	1
44415057	44415057	Actinomycin D	Actinomycin D	1	1	90	90	90
44415057	5352062	Actinomycin D	Romidepsin	0.298969	0.805556	90	36	29
44415057	11556711	Actinomycin D	Carfilzomib	0.245614	0.538462	90	52	28
44415057	71384	Actinomycin D	Dexrazoxane	0.159574	0.789474	90	19	15
44415057	49867936	Actinomycin D	Ixazomib	0.148148	0.470588	90	34	16
44415057	135410875	Actinomycin D	Pemetrexed	0.141509	0.483871	90	31	15
44415057	23725625	Actinomycin D	Olaparib	0.140187	0.46875	90	32	15
44415057	148121	Actinomycin D	Pralatrexate	0.136364	0.428571	90	35	15
44415057	16222096	Actinomycin D	Cobimetinib	0.132075	0.466667	90	30	14
44415057	126941	Actinomycin D	Methotrexate	0.12844	0.424242	90	33	14
44415057	4842	Actinomycin D	Pipobroman	0.12766	0.75	90	16	12
44415057	54608729	Actinomycin D	Bleomycin	0.127273	0.233333	90	96	21
44415057	285033	Actinomycin D	Homoharringtonine	0.121739	0.358974	90	39	14
44415057	6918837	Actinomycin D	Panobinostat	0.115385	0.461538	90	26	12
44415057	5284616	Actinomycin D	Sirolimus	0.115108	0.246154	90	65	16
44415057	5291	Actinomycin D	Imatinib	0.114035	0.351351	90	37	13
44415057	6442177	Actinomycin D	Everolimus	0.112676	0.235294	90	68	16
44415057	5329102	Actinomycin D	Sunitinib	0.11215	0.413793	90	29	12
44415057	60700	Actinomycin D	Topotecan	0.110092	0.387097	90	31	12
44415057	6918289	Actinomycin D	Temsirolimus	0.108844	0.219178	90	73	16
44415057	134436906	Actinomycin D	Selpercatinib	0.102564	0.307692	90	39	12
44415057	129073603	Actinomycin D	Pralsetinib	0.102564	0.307692	90	39	12
44415057	36314	Actinomycin D	Paclitaxel	0.101449	0.225806	90	62	14
44415057	71731823	Actinomycin D	Lorlatinib	0.100917	0.366667	90	30	11
44415057	86705695	Actinomycin D	Pemigatinib	0.0964912	0.314286	90	35	11
44415057	6445540	Actinomycin D	Ixabepilone	0.0964912	0.314286	90	35	11
44415057	5746	Actinomycin D	Mitomycin	0.0961538	0.416667	90	24	10
44415057	5328940	Actinomycin D	Bosutinib	0.0956522	0.305556	90	36	11
44415057	10288191	Actinomycin D	Binimetinib	0.0934579	0.37037	90	27	10
44415057	10127622	Actinomycin D	Selumetinib	0.0934579	0.37037	90	27	10
44415057	644241	Actinomycin D	Nilotinib	0.0932203	0.282051	90	39	11
44415057	41744	Actinomycin D	Valrubicin	0.0930233	0.235294	90	51	12
44415057	67171867	Actinomycin D	Darolutamide	0.0925926	0.357143	90	28	10
44415057	6450551	Actinomycin D	Axitinib	0.0925926	0.357143	90	28	10
44415057	9915743	Actinomycin D	Neratinib	0.092437	0.275	90	40	11
44415057	44480399	Actinomycin D	Fruquintinib	0.0917431	0.344828	90	29	10
44415057	72950888	Actinomycin D	umbralisib	0.0909091	0.261905	90	42	11
44415057	25136944	Actinomycin D	Vinorelbine	0.0902778	0.19403	90	67	13
44415057	60838	Actinomycin D	Irinotecan	0.0901639	0.255814	90	43	11
44415057	72165228	Actinomycin D	Asciminib	0.0900901	0.322581	90	31	10
44415057	67462786	Actinomycin D	Erdafitinib	0.0884956	0.30303	90	33	10
44415057	68029831	Actinomycin D	Trilaciclib	0.0884956	0.30303	90	33	10
44415057	24775005	Actinomycin D	Sonidegib	0.0869565	0.285714	90	35	10
44415057	3685	Actinomycin D	Idarubicin	0.0862069	0.277778	90	36	10
44415057	3085107	Actinomycin D	Daunorubicin	0.0847458	0.263158	90	38	10
44415057	32875	Actinomycin D	Doxorubicin	0.0840336	0.25641	90	39	10
44415057	41867	Actinomycin D	Epirubicin	0.0840336	0.25641	90	39	10
44415057	68165256	Actinomycin D	Brigatinib	0.0833333	0.25	90	40	10
44415057	49803313	Actinomycin D	Gilteritinib	0.0833333	0.25	90	40	10
44415057	137278711	Actinomycin D	Sotorasib	0.0826446	0.243902	90	41	10
44415057	135565082	Actinomycin D	Talazoparib	0.0825688	0.321429	90	28	9
44415057	9823820	Actinomycin D	Lenvatinib	0.0810811	0.3	90	30	9
44415057	50905713	Actinomycin D	Duvelisib	0.0810811	0.3	90	30	9
44415057	148124	Actinomycin D	Docetaxel	0.080292	0.189655	90	58	11
44415057	241903	Actinomycin D	Vinblastine	0.0797101	0.186441	90	59	11
44415057	9911830	Actinomycin D	Tivozanib	0.079646	0.28125	90	32	9
44415057	5311	Actinomycin D	Vorinostat	0.0792079	0.421053	90	19	8
44415057	3062316	Actinomycin D	Dasatinib	0.0789474	0.272727	90	33	9
44415057	42611257	Actinomycin D	Vemurafenib	0.0789474	0.272727	90	33	9
44415057	16126651	Actinomycin D	Ibrutinib	0.0789474	0.272727	90	33	9
44415057	49846579	Actinomycin D	Venetoclax	0.0785714	0.180328	90	61	11
44415057	135565884	Actinomycin D	Zanubrutinib	0.0775862	0.257143	90	35	9
44415057	71496458	Actinomycin D	Osimertinib	0.0762712	0.243243	90	37	9
44415057	25102847	Actinomycin D	Cabozantinib	0.0762712	0.243243	90	37	9
44415057	208908	Actinomycin D	Lapatinib	0.0743802	0.225	90	40	9
44415057	2662	Actinomycin D	Celecoxib	0.0740741	0.307692	90	26	8
44415057	439525	Actinomycin D	Etoposide	0.0731707	0.214286	90	42	9
44415057	2942	Actinomycin D	Dacarbazine	0.0729167	0.538462	90	13	7
44415057	3690	Actinomycin D	Ifosfamide	0.0721649	0.5	90	14	7
44415057	176870	Actinomycin D	Erlotinib	0.0720721	0.275862	90	29	8
44415057	3081361	Actinomycin D	Vandetanib	0.0714286	0.266667	90	30	8
44415057	3950	Actinomycin D	Lomustine	0.0714286	0.466667	90	15	7
44415057	54610154	Actinomycin D	Teniposide	0.0708661	0.195652	90	46	9
44415057	11625818	Actinomycin D	Idelalisib	0.0707965	0.258065	90	31	8
44415057	44631912	Actinomycin D	Ribociclib	0.0701754	0.25	90	32	8
44415057	4212	Actinomycin D	Mitoxantrone	0.0701754	0.25	90	32	8
44415057	5330286	Actinomycin D	Palbociclib	0.0695652	0.242424	90	33	8
44415057	11511120	Actinomycin D	Dacomitinib	0.0695652	0.242424	90	33	8
44415057	4211	Actinomycin D	Mitotane	0.0693069	0.388889	90	18	7
44415057	5035	Actinomycin D	Raloxifene	0.0689655	0.235294	90	34	8
44415057	10184653	Actinomycin D	Afatinib	0.0689655	0.235294	90	34	8
44415057	2708	Actinomycin D	Chlorambucil	0.0686275	0.368421	90	19	7
44415057	460612	Actinomycin D	Melphalan	0.0686275	0.368421	90	19	7
44415057	44462760	Actinomycin D	Dabrafenib	0.0683761	0.228571	90	35	8
44415057	50922675	Actinomycin D	Encorafenib	0.0677966	0.222222	90	36	8
44415057	51039094	Actinomycin D	Tucatinib	0.0677966	0.222222	90	36	8
44415057	11707110	Actinomycin D	Trametinib	0.0672269	0.216216	90	37	8
44415057	25171648	Actinomycin D	tepotinib	0.0672269	0.216216	90	37	8
44415057	118023034	Actinomycin D	Avapritinib	0.0672269	0.216216	90	37	8
44415057	16722836	Actinomycin D	Fedratinib	0.0672269	0.216216	90	37	8
44415057	57379345	Actinomycin D	Ceritinib	0.0666667	0.210526	90	38	8
44415057	6918638	Actinomycin D	Belinostat	0.0666667	0.318182	90	22	7
44415057	4033	Actinomycin D	Nitrogen mustard	0.0652174	0.75	90	8	6
44415057	2733526	Actinomycin D	Tamoxifen	0.0630631	0.25	90	28	7
44415057	11626560	Actinomycin D	Crizotinib	0.0619469	0.233333	90	30	7
44415057	122130863	Actinomycin D	Carboplatin	0.0618557	0.461538	90	13	6
44415057	71481097	Actinomycin D	Selinexor	0.0614035	0.225806	90	31	7
44415057	43805	Actinomycin D	Oxaliplatin	0.0606061	0.4	90	15	6
44415057	6194	Actinomycin D	Uracil mustard	0.0606061	0.4	90	15	6
44415057	259329	Actinomycin D	Estramustine	0.0603448	0.212121	90	33	7
44415057	16886	Actinomycin D	Decitabine	0.06	0.375	90	16	6
44415057	596	Actinomycin D	Cytarabine	0.0594059	0.352941	90	17	6
44415057	1805	Actinomycin D	Azacitidine	0.0594059	0.352941	90	17	6
44415057	3461	Actinomycin D	Gemcitabine	0.0588235	0.333333	90	18	6
44415057	1546	Actinomycin D	Cladribine	0.0582524	0.315789	90	19	6
44415057	354624	Actinomycin D	Clofarabine	0.0576923	0.3	90	20	6
44415057	253083	Actinomycin D	Trifluridine	0.0576923	0.3	90	20	6
44415057	104741	Actinomycin D	Fulvestrant	0.0564516	0.170732	90	41	7
44415057	3368	Actinomycin D	Fludarabine	0.0555556	0.25	90	24	6
44415057	3385	Actinomycin D	Fluorouracil	0.0531915	0.555556	90	9	5
44415057	135401907	Actinomycin D	Allopurinol	0.0526316	0.5	90	10	5
44415057	667490	Actinomycin D	Mercaptopurine	0.0526316	0.5	90	10	5
44415057	2723601	Actinomycin D	Tioguanine	0.0520833	0.454545	90	11	5
44415057	2578	Actinomycin D	Carmustine	0.0515464	0.416667	90	12	5
44415057	2907	Actinomycin D	Cyclophosphamide	0.0505051	0.357143	90	14	5
44415057	68740	Actinomycin D	Zoledronate	0.0392157	0.25	90	16	4
44415057	3657	Actinomycin D	Hydroxyurea	0.0326087	0.6	90	5	3
44415057	5799	Actinomycin D	Triethylenemelamine	0.0294118	0.2	90	15	3
44415057	5453	Actinomycin D	Thiotepa	0.020202	0.181818	90	11	2
44415057	5460033	Actinomycin D	Cisplatin	0.0106383	0.2	90	5	1
44415057	518605	Actinomycin D	Arsenic trioxide	0.010101	0.1	90	10	1
10184653	10184653	Afatinib	Afatinib	1	1	34	34	34
10184653	11511120	Afatinib	Dacomitinib	0.810811	0.909091	34	33	30
10184653	9915743	Afatinib	Neratinib	0.644444	0.852941	34	40	29
10184653	176870	Afatinib	Erlotinib	0.536585	0.758621	34	29	22
10184653	3081361	Afatinib	Vandetanib	0.488372	0.7	34	30	21
10184653	5328940	Afatinib	Bosutinib	0.4	0.588235	34	36	20
10184653	51039094	Afatinib	Tucatinib	0.372549	0.558824	34	36	19
10184653	208908	Afatinib	Lapatinib	0.321429	0.529412	34	40	18
10184653	10288191	Afatinib	Binimetinib	0.297872	0.518519	34	27	14
10184653	10127622	Afatinib	Selumetinib	0.297872	0.518519	34	27	14
10184653	11707110	Afatinib	Trametinib	0.267857	0.441176	34	37	15
10184653	67462786	Afatinib	Erdafitinib	0.264151	0.424242	34	33	14
10184653	5330286	Afatinib	Palbociclib	0.240741	0.393939	34	33	13
10184653	44480399	Afatinib	Fruquintinib	0.235294	0.413793	34	29	12
10184653	5311	Afatinib	Vorinostat	0.232558	0.526316	34	19	10
10184653	16222096	Afatinib	Cobimetinib	0.230769	0.4	34	30	12
10184653	16722836	Afatinib	Fedratinib	0.224138	0.382353	34	37	13
10184653	44631912	Afatinib	Ribociclib	0.222222	0.375	34	32	12
10184653	57379345	Afatinib	Ceritinib	0.220339	0.382353	34	38	13
10184653	68029831	Afatinib	Trilaciclib	0.218182	0.363636	34	33	12
10184653	135565082	Afatinib	Talazoparib	0.215686	0.392857	34	28	11
10184653	68165256	Afatinib	Brigatinib	0.213115	0.382353	34	40	13
10184653	49803313	Afatinib	Gilteritinib	0.213115	0.382353	34	40	13
10184653	9823820	Afatinib	Lenvatinib	0.207547	0.366667	34	30	11
10184653	2708	Afatinib	Chlorambucil	0.204545	0.473684	34	19	9
10184653	460612	Afatinib	Melphalan	0.204545	0.473684	34	19	9
10184653	4212	Afatinib	Mitoxantrone	0.2	0.34375	34	32	11
10184653	9911830	Afatinib	Tivozanib	0.2	0.34375	34	32	11
10184653	24775005	Afatinib	Sonidegib	0.189655	0.323529	34	35	11
10184653	135401907	Afatinib	Allopurinol	0.189189	0.7	34	10	7
10184653	71731823	Afatinib	Lorlatinib	0.185185	0.333333	34	30	10
10184653	11626560	Afatinib	Crizotinib	0.185185	0.333333	34	30	10
10184653	71496458	Afatinib	Osimertinib	0.183333	0.323529	34	37	11
10184653	25102847	Afatinib	Cabozantinib	0.183333	0.323529	34	37	11
10184653	11625818	Afatinib	Idelalisib	0.181818	0.322581	34	31	10
10184653	72165228	Afatinib	Asciminib	0.181818	0.322581	34	31	10
10184653	3062316	Afatinib	Dasatinib	0.175439	0.30303	34	33	10
10184653	137278711	Afatinib	Sotorasib	0.171875	0.323529	34	41	11
10184653	2733526	Afatinib	Tamoxifen	0.169811	0.321429	34	28	9
10184653	86705695	Afatinib	Pemigatinib	0.169492	0.294118	34	35	10
10184653	5799	Afatinib	Triethylenemelamine	0.166667	0.466667	34	15	7
10184653	5291	Afatinib	Imatinib	0.163934	0.294118	34	37	10
10184653	118023034	Afatinib	Avapritinib	0.163934	0.294118	34	37	10
10184653	50905713	Afatinib	Duvelisib	0.163636	0.3	34	30	9
10184653	3385	Afatinib	Fluorouracil	0.162162	0.666667	34	9	6
10184653	60700	Afatinib	Topotecan	0.160714	0.290323	34	31	9
10184653	596	Afatinib	Cytarabine	0.159091	0.411765	34	17	7
10184653	134436906	Afatinib	Selpercatinib	0.15873	0.294118	34	39	10
10184653	129073603	Afatinib	Pralsetinib	0.15873	0.294118	34	39	10
10184653	644241	Afatinib	Nilotinib	0.15873	0.294118	34	39	10
10184653	667490	Afatinib	Mercaptopurine	0.157895	0.6	34	10	6
10184653	3461	Afatinib	Gemcitabine	0.155556	0.388889	34	18	7
10184653	4211	Afatinib	Mitotane	0.155556	0.388889	34	18	7
10184653	126941	Afatinib	Methotrexate	0.155172	0.272727	34	33	9
10184653	6918837	Afatinib	Panobinostat	0.153846	0.307692	34	26	8
10184653	2723601	Afatinib	Tioguanine	0.153846	0.545455	34	11	6
10184653	5035	Afatinib	Raloxifene	0.152542	0.264706	34	34	9
10184653	1546	Afatinib	Cladribine	0.152174	0.368421	34	19	7
10184653	72950888	Afatinib	umbralisib	0.151515	0.294118	34	42	10
10184653	354624	Afatinib	Clofarabine	0.148936	0.35	34	20	7
10184653	6450551	Afatinib	Axitinib	0.148148	0.285714	34	28	8
10184653	5329102	Afatinib	Sunitinib	0.145455	0.275862	34	29	8
10184653	6918638	Afatinib	Belinostat	0.142857	0.318182	34	22	7
10184653	135410875	Afatinib	Pemetrexed	0.140351	0.258065	34	31	8
10184653	6194	Afatinib	Uracil mustard	0.139535	0.4	34	15	6
10184653	23725625	Afatinib	Olaparib	0.137931	0.25	34	32	8
10184653	3368	Afatinib	Fludarabine	0.137255	0.291667	34	24	7
10184653	16886	Afatinib	Decitabine	0.136364	0.375	34	16	6
10184653	42611257	Afatinib	Vemurafenib	0.135593	0.242424	34	33	8
10184653	259329	Afatinib	Estramustine	0.135593	0.242424	34	33	8
10184653	16126651	Afatinib	Ibrutinib	0.135593	0.242424	34	33	8
10184653	4033	Afatinib	Nitrogen mustard	0.135135	0.625	34	8	5
10184653	1805	Afatinib	Azacitidine	0.133333	0.352941	34	17	6
10184653	60838	Afatinib	Irinotecan	0.132353	0.264706	34	43	9
10184653	2662	Afatinib	Celecoxib	0.132075	0.269231	34	26	7
10184653	135565884	Afatinib	Zanubrutinib	0.131148	0.235294	34	35	8
10184653	50922675	Afatinib	Encorafenib	0.129032	0.235294	34	36	8
10184653	67171867	Afatinib	Darolutamide	0.127273	0.25	34	28	7
10184653	3085107	Afatinib	Daunorubicin	0.125	0.235294	34	38	8
10184653	253083	Afatinib	Trifluridine	0.125	0.3	34	20	6
10184653	32875	Afatinib	Doxorubicin	0.123077	0.235294	34	39	8
10184653	41867	Afatinib	Epirubicin	0.123077	0.235294	34	39	8
10184653	285033	Afatinib	Homoharringtonine	0.123077	0.235294	34	39	8
10184653	122130863	Afatinib	Carboplatin	0.119048	0.384615	34	13	5
10184653	2942	Afatinib	Dacarbazine	0.119048	0.384615	34	13	5
10184653	439525	Afatinib	Etoposide	0.117647	0.235294	34	42	8
10184653	5746	Afatinib	Mitomycin	0.115385	0.25	34	24	6
10184653	49867936	Afatinib	Ixazomib	0.114754	0.205882	34	34	7
10184653	44462760	Afatinib	Dabrafenib	0.112903	0.205882	34	35	7
10184653	148121	Afatinib	Pralatrexate	0.112903	0.205882	34	35	7
10184653	3685	Afatinib	Idarubicin	0.111111	0.205882	34	36	7
10184653	5352062	Afatinib	Romidepsin	0.111111	0.205882	34	36	7
10184653	54610154	Afatinib	Teniposide	0.111111	0.235294	34	46	8
10184653	4842	Afatinib	Pipobroman	0.111111	0.3125	34	16	5
10184653	25171648	Afatinib	tepotinib	0.109375	0.205882	34	37	7
10184653	241903	Afatinib	Vinblastine	0.107143	0.264706	34	59	9
10184653	49846579	Afatinib	Venetoclax	0.104651	0.264706	34	61	9
10184653	71384	Afatinib	Dexrazoxane	0.104167	0.263158	34	19	5
10184653	41744	Afatinib	Valrubicin	0.103896	0.235294	34	51	8
10184653	104741	Afatinib	Fulvestrant	0.102941	0.205882	34	41	7
10184653	71481097	Afatinib	Selinexor	0.101695	0.193548	34	31	6
10184653	25136944	Afatinib	Vinorelbine	0.0978261	0.264706	34	67	9
10184653	6445540	Afatinib	Ixabepilone	0.0952381	0.176471	34	35	6
10184653	2578	Afatinib	Carmustine	0.0952381	0.333333	34	12	4
10184653	2907	Afatinib	Cyclophosphamide	0.0909091	0.285714	34	14	4
10184653	3690	Afatinib	Ifosfamide	0.0909091	0.285714	34	14	4
10184653	3950	Afatinib	Lomustine	0.0888889	0.266667	34	15	4
10184653	43805	Afatinib	Oxaliplatin	0.0888889	0.266667	34	15	4
10184653	68740	Afatinib	Zoledronate	0.0869565	0.25	34	16	4
10184653	3657	Afatinib	Hydroxyurea	0.0833333	0.6	34	5	3
10184653	11556711	Afatinib	Carfilzomib	0.075	0.176471	34	52	6
10184653	148124	Afatinib	Docetaxel	0.0697674	0.176471	34	58	6
10184653	36314	Afatinib	Paclitaxel	0.0666667	0.176471	34	62	6
10184653	5284616	Afatinib	Sirolimus	0.0645161	0.176471	34	65	6
10184653	6442177	Afatinib	Everolimus	0.0625	0.176471	34	68	6
10184653	6918289	Afatinib	Temsirolimus	0.0594059	0.176471	34	73	6
10184653	54608729	Afatinib	Bleomycin	0.0569106	0.205882	34	96	7
10184653	5453	Afatinib	Thiotepa	0.0465116	0.181818	34	11	2
10184653	5460033	Afatinib	Cisplatin	0.0263158	0.2	34	5	1
10184653	518605	Afatinib	Arsenic trioxide	0.0232558	0.1	34	10	1
135401907	135401907	Allopurinol	Allopurinol	1	1	10	10	10
135401907	3385	Allopurinol	Fluorouracil	0.583333	0.777778	10	9	7
135401907	667490	Allopurinol	Mercaptopurine	0.538462	0.7	10	10	7
135401907	2723601	Allopurinol	Tioguanine	0.5	0.7	10	11	7
135401907	6194	Allopurinol	Uracil mustard	0.388889	0.7	10	15	7
135401907	1546	Allopurinol	Cladribine	0.318182	0.7	10	19	7
135401907	354624	Allopurinol	Clofarabine	0.304348	0.7	10	20	7
135401907	253083	Allopurinol	Trifluridine	0.304348	0.7	10	20	7
135401907	16886	Allopurinol	Decitabine	0.3	0.6	10	16	6
135401907	596	Allopurinol	Cytarabine	0.285714	0.6	10	17	6
135401907	1805	Allopurinol	Azacitidine	0.285714	0.6	10	17	6
135401907	135410875	Allopurinol	Pemetrexed	0.28125	0.9	10	31	9
135401907	3461	Allopurinol	Gemcitabine	0.272727	0.6	10	18	6
135401907	16126651	Allopurinol	Ibrutinib	0.264706	0.9	10	33	9
135401907	3368	Allopurinol	Fludarabine	0.259259	0.7	10	24	7
135401907	5799	Allopurinol	Triethylenemelamine	0.25	0.5	10	15	5
135401907	11625818	Allopurinol	Idelalisib	0.242424	0.8	10	31	8
135401907	11707110	Allopurinol	Trametinib	0.236842	0.9	10	37	9
135401907	44631912	Allopurinol	Ribociclib	0.235294	0.8	10	32	8
135401907	5330286	Allopurinol	Palbociclib	0.228571	0.8	10	33	8
135401907	68029831	Allopurinol	Trilaciclib	0.228571	0.8	10	33	8
135401907	44480399	Allopurinol	Fruquintinib	0.21875	0.7	10	29	7
135401907	176870	Allopurinol	Erlotinib	0.21875	0.7	10	29	7
135401907	50905713	Allopurinol	Duvelisib	0.212121	0.7	10	30	7
135401907	3081361	Allopurinol	Vandetanib	0.212121	0.7	10	30	7
135401907	2942	Allopurinol	Dacarbazine	0.210526	0.4	10	13	4
135401907	72950888	Allopurinol	umbralisib	0.209302	0.9	10	42	9
135401907	42611257	Allopurinol	Vemurafenib	0.194444	0.7	10	33	7
135401907	126941	Allopurinol	Methotrexate	0.194444	0.7	10	33	7
135401907	11511120	Allopurinol	Dacomitinib	0.194444	0.7	10	33	7
135401907	10288191	Allopurinol	Binimetinib	0.193548	0.6	10	27	6
135401907	10127622	Allopurinol	Selumetinib	0.193548	0.6	10	27	6
135401907	135565082	Allopurinol	Talazoparib	0.1875	0.6	10	28	6
135401907	6450551	Allopurinol	Axitinib	0.1875	0.6	10	28	6
135401907	137278711	Allopurinol	Sotorasib	0.186047	0.8	10	41	8
135401907	86705695	Allopurinol	Pemigatinib	0.184211	0.7	10	35	7
135401907	148121	Allopurinol	Pralatrexate	0.184211	0.7	10	35	7
135401907	68740	Allopurinol	Zoledronate	0.181818	0.4	10	16	4
135401907	51039094	Allopurinol	Tucatinib	0.179487	0.7	10	36	7
135401907	9823820	Allopurinol	Lenvatinib	0.176471	0.6	10	30	6
135401907	60700	Allopurinol	Topotecan	0.171429	0.6	10	31	6
135401907	23725625	Allopurinol	Olaparib	0.166667	0.6	10	32	6
135401907	9911830	Allopurinol	Tivozanib	0.166667	0.6	10	32	6
135401907	208908	Allopurinol	Lapatinib	0.162791	0.7	10	40	7
135401907	3062316	Allopurinol	Dasatinib	0.162162	0.6	10	33	6
135401907	6918837	Allopurinol	Panobinostat	0.16129	0.5	10	26	5
135401907	2662	Allopurinol	Celecoxib	0.16129	0.5	10	26	5
135401907	3657	Allopurinol	Hydroxyurea	0.153846	0.4	10	5	2
135401907	44462760	Allopurinol	Dabrafenib	0.153846	0.6	10	35	6
135401907	67171867	Allopurinol	Darolutamide	0.151515	0.5	10	28	5
135401907	50922675	Allopurinol	Encorafenib	0.15	0.6	10	36	6
135401907	5328940	Allopurinol	Bosutinib	0.15	0.6	10	36	6
135401907	5329102	Allopurinol	Sunitinib	0.147059	0.5	10	29	5
135401907	25171648	Allopurinol	tepotinib	0.146341	0.6	10	37	6
135401907	5291	Allopurinol	Imatinib	0.146341	0.6	10	37	6
135401907	118023034	Allopurinol	Avapritinib	0.146341	0.6	10	37	6
135401907	71496458	Allopurinol	Osimertinib	0.146341	0.6	10	37	6
135401907	16722836	Allopurinol	Fedratinib	0.146341	0.6	10	37	6
135401907	25102847	Allopurinol	Cabozantinib	0.146341	0.6	10	37	6
135401907	71731823	Allopurinol	Lorlatinib	0.142857	0.5	10	30	5
135401907	11626560	Allopurinol	Crizotinib	0.142857	0.5	10	30	5
135401907	57379345	Allopurinol	Ceritinib	0.142857	0.6	10	38	6
135401907	129073603	Allopurinol	Pralsetinib	0.139535	0.6	10	39	6
135401907	644241	Allopurinol	Nilotinib	0.139535	0.6	10	39	6
135401907	72165228	Allopurinol	Asciminib	0.138889	0.5	10	31	5
135401907	68165256	Allopurinol	Brigatinib	0.136364	0.6	10	40	6
135401907	9915743	Allopurinol	Neratinib	0.136364	0.6	10	40	6
135401907	4212	Allopurinol	Mitoxantrone	0.135135	0.5	10	32	5
135401907	67462786	Allopurinol	Erdafitinib	0.131579	0.5	10	33	5
135401907	60838	Allopurinol	Irinotecan	0.12766	0.6	10	43	6
135401907	135565884	Allopurinol	Zanubrutinib	0.125	0.5	10	35	5
135401907	24775005	Allopurinol	Sonidegib	0.125	0.5	10	35	5
135401907	3685	Allopurinol	Idarubicin	0.121951	0.5	10	36	5
135401907	4211	Allopurinol	Mitotane	0.12	0.3	10	18	3
135401907	3085107	Allopurinol	Daunorubicin	0.116279	0.5	10	38	5
135401907	2708	Allopurinol	Chlorambucil	0.115385	0.3	10	19	3
135401907	5311	Allopurinol	Vorinostat	0.115385	0.3	10	19	3
135401907	460612	Allopurinol	Melphalan	0.115385	0.3	10	19	3
135401907	134436906	Allopurinol	Selpercatinib	0.113636	0.5	10	39	5
135401907	32875	Allopurinol	Doxorubicin	0.113636	0.5	10	39	5
135401907	41867	Allopurinol	Epirubicin	0.113636	0.5	10	39	5
135401907	49846579	Allopurinol	Venetoclax	0.109375	0.7	10	61	7
135401907	71481097	Allopurinol	Selinexor	0.108108	0.4	10	31	4
135401907	6918638	Allopurinol	Belinostat	0.103448	0.3	10	22	3
135401907	2578	Allopurinol	Carmustine	0.1	0.2	10	12	2
135401907	5035	Allopurinol	Raloxifene	0.1	0.4	10	34	4
135401907	6445540	Allopurinol	Ixabepilone	0.097561	0.4	10	35	4
135401907	122130863	Allopurinol	Carboplatin	0.0952381	0.2	10	13	2
135401907	41744	Allopurinol	Valrubicin	0.0892857	0.5	10	51	5
135401907	3950	Allopurinol	Lomustine	0.0869565	0.2	10	15	2
135401907	43805	Allopurinol	Oxaliplatin	0.0869565	0.2	10	15	2
135401907	49803313	Allopurinol	Gilteritinib	0.0869565	0.4	10	40	4
135401907	2733526	Allopurinol	Tamoxifen	0.0857143	0.3	10	28	3
135401907	4842	Allopurinol	Pipobroman	0.0833333	0.2	10	16	2
135401907	16222096	Allopurinol	Cobimetinib	0.0810811	0.3	10	30	3
135401907	241903	Allopurinol	Vinblastine	0.078125	0.5	10	59	5
135401907	259329	Allopurinol	Estramustine	0.075	0.3	10	33	3
135401907	71384	Allopurinol	Dexrazoxane	0.0740741	0.2	10	19	2
135401907	49867936	Allopurinol	Ixazomib	0.0731707	0.3	10	34	3
135401907	5460033	Allopurinol	Cisplatin	0.0714286	0.2	10	5	1
135401907	25136944	Allopurinol	Vinorelbine	0.0694444	0.5	10	67	5
135401907	285033	Allopurinol	Homoharringtonine	0.0652174	0.3	10	39	3
135401907	5746	Allopurinol	Mitomycin	0.0625	0.2	10	24	2
135401907	104741	Allopurinol	Fulvestrant	0.0625	0.3	10	41	3
135401907	439525	Allopurinol	Etoposide	0.0612245	0.3	10	42	3
135401907	54608729	Allopurinol	Bleomycin	0.06	0.6	10	96	6
135401907	4033	Allopurinol	Nitrogen mustard	0.0588235	0.125	10	8	1
135401907	54610154	Allopurinol	Teniposide	0.0566038	0.3	10	46	3
135401907	518605	Allopurinol	Arsenic trioxide	0.0526316	0.1	10	10	1
135401907	11556711	Allopurinol	Carfilzomib	0.0508475	0.3	10	52	3
135401907	5453	Allopurinol	Thiotepa	0.05	0.1	10	11	1
135401907	148124	Allopurinol	Docetaxel	0.0461538	0.3	10	58	3
135401907	5352062	Allopurinol	Romidepsin	0.0454545	0.2	10	36	2
135401907	2907	Allopurinol	Cyclophosphamide	0.0434783	0.1	10	14	1
135401907	3690	Allopurinol	Ifosfamide	0.0434783	0.1	10	14	1
135401907	36314	Allopurinol	Paclitaxel	0.0434783	0.3	10	62	3
135401907	5284616	Allopurinol	Sirolimus	0.0273973	0.2	10	65	2
135401907	6442177	Allopurinol	Everolimus	0.0263158	0.2	10	68	2
135401907	6918289	Allopurinol	Temsirolimus	0.0246914	0.2	10	73	2
518605	518605	Arsenic trioxide	Arsenic trioxide	1	1	10	10	10
518605	3657	Arsenic trioxide	Hydroxyurea	0.0714286	0.2	10	5	1
518605	3385	Arsenic trioxide	Fluorouracil	0.0555556	0.111111	10	9	1
518605	2578	Arsenic trioxide	Carmustine	0.047619	0.1	10	12	1
518605	122130863	Arsenic trioxide	Carboplatin	0.0454545	0.1	10	13	1
518605	2942	Arsenic trioxide	Dacarbazine	0.0454545	0.1	10	13	1
518605	2907	Arsenic trioxide	Cyclophosphamide	0.0434783	0.1	10	14	1
518605	3690	Arsenic trioxide	Ifosfamide	0.0434783	0.1	10	14	1
518605	3950	Arsenic trioxide	Lomustine	0.0416667	0.1	10	15	1
518605	43805	Arsenic trioxide	Oxaliplatin	0.0416667	0.1	10	15	1
518605	6194	Arsenic trioxide	Uracil mustard	0.0416667	0.1	10	15	1
518605	68740	Arsenic trioxide	Zoledronate	0.04	0.1	10	16	1
518605	16886	Arsenic trioxide	Decitabine	0.04	0.1	10	16	1
518605	4842	Arsenic trioxide	Pipobroman	0.04	0.1	10	16	1
518605	596	Arsenic trioxide	Cytarabine	0.0384615	0.1	10	17	1
518605	1805	Arsenic trioxide	Azacitidine	0.0384615	0.1	10	17	1
518605	3461	Arsenic trioxide	Gemcitabine	0.037037	0.1	10	18	1
518605	71384	Arsenic trioxide	Dexrazoxane	0.0357143	0.1	10	19	1
518605	2708	Arsenic trioxide	Chlorambucil	0.0357143	0.1	10	19	1
518605	5311	Arsenic trioxide	Vorinostat	0.0357143	0.1	10	19	1
518605	460612	Arsenic trioxide	Melphalan	0.0357143	0.1	10	19	1
518605	1546	Arsenic trioxide	Cladribine	0.0357143	0.1	10	19	1
518605	354624	Arsenic trioxide	Clofarabine	0.0344828	0.1	10	20	1
518605	253083	Arsenic trioxide	Trifluridine	0.0344828	0.1	10	20	1
518605	6918638	Arsenic trioxide	Belinostat	0.0322581	0.1	10	22	1
518605	5746	Arsenic trioxide	Mitomycin	0.030303	0.1	10	24	1
518605	3368	Arsenic trioxide	Fludarabine	0.030303	0.1	10	24	1
518605	6918837	Arsenic trioxide	Panobinostat	0.0285714	0.1	10	26	1
518605	2662	Arsenic trioxide	Celecoxib	0.0285714	0.1	10	26	1
518605	10288191	Arsenic trioxide	Binimetinib	0.0277778	0.1	10	27	1
518605	10127622	Arsenic trioxide	Selumetinib	0.0277778	0.1	10	27	1
518605	2733526	Arsenic trioxide	Tamoxifen	0.027027	0.1	10	28	1
518605	67171867	Arsenic trioxide	Darolutamide	0.027027	0.1	10	28	1
518605	135565082	Arsenic trioxide	Talazoparib	0.027027	0.1	10	28	1
518605	6450551	Arsenic trioxide	Axitinib	0.027027	0.1	10	28	1
518605	44480399	Arsenic trioxide	Fruquintinib	0.0263158	0.1	10	29	1
518605	176870	Arsenic trioxide	Erlotinib	0.0263158	0.1	10	29	1
518605	5329102	Arsenic trioxide	Sunitinib	0.0263158	0.1	10	29	1
518605	9823820	Arsenic trioxide	Lenvatinib	0.025641	0.1	10	30	1
518605	16222096	Arsenic trioxide	Cobimetinib	0.025641	0.1	10	30	1
518605	50905713	Arsenic trioxide	Duvelisib	0.025641	0.1	10	30	1
518605	3081361	Arsenic trioxide	Vandetanib	0.025641	0.1	10	30	1
518605	71731823	Arsenic trioxide	Lorlatinib	0.025641	0.1	10	30	1
518605	11626560	Arsenic trioxide	Crizotinib	0.025641	0.1	10	30	1
518605	11625818	Arsenic trioxide	Idelalisib	0.025	0.1	10	31	1
518605	72165228	Arsenic trioxide	Asciminib	0.025	0.1	10	31	1
518605	60700	Arsenic trioxide	Topotecan	0.025	0.1	10	31	1
518605	71481097	Arsenic trioxide	Selinexor	0.025	0.1	10	31	1
518605	135410875	Arsenic trioxide	Pemetrexed	0.025	0.1	10	31	1
518605	23725625	Arsenic trioxide	Olaparib	0.0243902	0.1	10	32	1
518605	44631912	Arsenic trioxide	Ribociclib	0.0243902	0.1	10	32	1
518605	4212	Arsenic trioxide	Mitoxantrone	0.0243902	0.1	10	32	1
518605	9911830	Arsenic trioxide	Tivozanib	0.0243902	0.1	10	32	1
518605	3062316	Arsenic trioxide	Dasatinib	0.0238095	0.1	10	33	1
518605	67462786	Arsenic trioxide	Erdafitinib	0.0238095	0.1	10	33	1
518605	42611257	Arsenic trioxide	Vemurafenib	0.0238095	0.1	10	33	1
518605	5330286	Arsenic trioxide	Palbociclib	0.0238095	0.1	10	33	1
518605	68029831	Arsenic trioxide	Trilaciclib	0.0238095	0.1	10	33	1
518605	126941	Arsenic trioxide	Methotrexate	0.0238095	0.1	10	33	1
518605	259329	Arsenic trioxide	Estramustine	0.0238095	0.1	10	33	1
518605	16126651	Arsenic trioxide	Ibrutinib	0.0238095	0.1	10	33	1
518605	11511120	Arsenic trioxide	Dacomitinib	0.0238095	0.1	10	33	1
518605	49867936	Arsenic trioxide	Ixazomib	0.0232558	0.1	10	34	1
518605	5035	Arsenic trioxide	Raloxifene	0.0232558	0.1	10	34	1
518605	86705695	Arsenic trioxide	Pemigatinib	0.0227273	0.1	10	35	1
518605	44462760	Arsenic trioxide	Dabrafenib	0.0227273	0.1	10	35	1
518605	6445540	Arsenic trioxide	Ixabepilone	0.0227273	0.1	10	35	1
518605	135565884	Arsenic trioxide	Zanubrutinib	0.0227273	0.1	10	35	1
518605	24775005	Arsenic trioxide	Sonidegib	0.0227273	0.1	10	35	1
518605	148121	Arsenic trioxide	Pralatrexate	0.0227273	0.1	10	35	1
518605	50922675	Arsenic trioxide	Encorafenib	0.0222222	0.1	10	36	1
518605	3685	Arsenic trioxide	Idarubicin	0.0222222	0.1	10	36	1
518605	51039094	Arsenic trioxide	Tucatinib	0.0222222	0.1	10	36	1
518605	5328940	Arsenic trioxide	Bosutinib	0.0222222	0.1	10	36	1
518605	5352062	Arsenic trioxide	Romidepsin	0.0222222	0.1	10	36	1
518605	11707110	Arsenic trioxide	Trametinib	0.0217391	0.1	10	37	1
518605	25171648	Arsenic trioxide	tepotinib	0.0217391	0.1	10	37	1
518605	5291	Arsenic trioxide	Imatinib	0.0217391	0.1	10	37	1
518605	71496458	Arsenic trioxide	Osimertinib	0.0217391	0.1	10	37	1
518605	16722836	Arsenic trioxide	Fedratinib	0.0217391	0.1	10	37	1
518605	25102847	Arsenic trioxide	Cabozantinib	0.0217391	0.1	10	37	1
518605	3085107	Arsenic trioxide	Daunorubicin	0.0212766	0.1	10	38	1
518605	57379345	Arsenic trioxide	Ceritinib	0.0212766	0.1	10	38	1
518605	134436906	Arsenic trioxide	Selpercatinib	0.0208333	0.1	10	39	1
518605	129073603	Arsenic trioxide	Pralsetinib	0.0208333	0.1	10	39	1
518605	644241	Arsenic trioxide	Nilotinib	0.0208333	0.1	10	39	1
518605	32875	Arsenic trioxide	Doxorubicin	0.0208333	0.1	10	39	1
518605	41867	Arsenic trioxide	Epirubicin	0.0208333	0.1	10	39	1
518605	285033	Arsenic trioxide	Homoharringtonine	0.0208333	0.1	10	39	1
518605	68165256	Arsenic trioxide	Brigatinib	0.0204082	0.1	10	40	1
518605	49803313	Arsenic trioxide	Gilteritinib	0.0204082	0.1	10	40	1
518605	9915743	Arsenic trioxide	Neratinib	0.0204082	0.1	10	40	1
518605	208908	Arsenic trioxide	Lapatinib	0.0204082	0.1	10	40	1
518605	137278711	Arsenic trioxide	Sotorasib	0.02	0.1	10	41	1
518605	104741	Arsenic trioxide	Fulvestrant	0.02	0.1	10	41	1
518605	439525	Arsenic trioxide	Etoposide	0.0196078	0.1	10	42	1
518605	72950888	Arsenic trioxide	umbralisib	0.0196078	0.1	10	42	1
518605	60838	Arsenic trioxide	Irinotecan	0.0192308	0.1	10	43	1
518605	54610154	Arsenic trioxide	Teniposide	0.0181818	0.1	10	46	1
518605	41744	Arsenic trioxide	Valrubicin	0.0166667	0.1	10	51	1
518605	11556711	Arsenic trioxide	Carfilzomib	0.0163934	0.1	10	52	1
518605	148124	Arsenic trioxide	Docetaxel	0.0149254	0.1	10	58	1
518605	241903	Arsenic trioxide	Vinblastine	0.0147059	0.1	10	59	1
518605	49846579	Arsenic trioxide	Venetoclax	0.0142857	0.1	10	61	1
518605	36314	Arsenic trioxide	Paclitaxel	0.0140845	0.1	10	62	1
518605	5284616	Arsenic trioxide	Sirolimus	0.0135135	0.1	10	65	1
518605	25136944	Arsenic trioxide	Vinorelbine	0.0131579	0.1	10	67	1
518605	6442177	Arsenic trioxide	Everolimus	0.012987	0.1	10	68	1
518605	6918289	Arsenic trioxide	Temsirolimus	0.0121951	0.1	10	73	1
518605	54608729	Arsenic trioxide	Bleomycin	0.00952381	0.1	10	96	1
518605	4033	Arsenic trioxide	Nitrogen mustard	0	0	10	8	0
518605	667490	Arsenic trioxide	Mercaptopurine	0	0	10	10	0
518605	2723601	Arsenic trioxide	Tioguanine	0	0	10	11	0
518605	118023034	Arsenic trioxide	Avapritinib	0	0	10	37	0
518605	5453	Arsenic trioxide	Thiotepa	0	0	10	11	0
518605	5799	Arsenic trioxide	Triethylenemelamine	0	0	10	15	0
518605	5460033	Arsenic trioxide	Cisplatin	0	0	10	5	0
518605	4211	Arsenic trioxide	Mitotane	0	0	10	18	0
72165228	72165228	Asciminib	Asciminib	1	1	31	31	31
72165228	24775005	Asciminib	Sonidegib	0.32	0.516129	31	35	16
72165228	3062316	Asciminib	Dasatinib	0.306122	0.483871	31	33	15
72165228	135565082	Asciminib	Talazoparib	0.282609	0.464286	31	28	13
72165228	86705695	Asciminib	Pemigatinib	0.269231	0.451613	31	35	14
72165228	5291	Asciminib	Imatinib	0.259259	0.451613	31	37	14
72165228	126941	Asciminib	Methotrexate	0.254902	0.419355	31	33	13
72165228	644241	Asciminib	Nilotinib	0.25	0.451613	31	39	14
72165228	2708	Asciminib	Chlorambucil	0.25	0.526316	31	19	10
72165228	5311	Asciminib	Vorinostat	0.25	0.526316	31	19	10
72165228	460612	Asciminib	Melphalan	0.25	0.526316	31	19	10
72165228	49803313	Asciminib	Gilteritinib	0.245614	0.451613	31	40	14
72165228	9823820	Asciminib	Lenvatinib	0.22	0.366667	31	30	11
72165228	71496458	Asciminib	Osimertinib	0.214286	0.387097	31	37	12
72165228	25102847	Asciminib	Cabozantinib	0.214286	0.387097	31	37	12
72165228	2662	Asciminib	Celecoxib	0.212766	0.384615	31	26	10
72165228	9911830	Asciminib	Tivozanib	0.211538	0.354839	31	32	11
72165228	67171867	Asciminib	Darolutamide	0.204082	0.357143	31	28	10
72165228	118023034	Asciminib	Avapritinib	0.192982	0.354839	31	37	11
72165228	71481097	Asciminib	Selinexor	0.192308	0.322581	31	31	10
72165228	2942	Asciminib	Dacarbazine	0.189189	0.538462	31	13	7
72165228	23725625	Asciminib	Olaparib	0.188679	0.322581	31	32	10
72165228	134436906	Asciminib	Selpercatinib	0.186441	0.354839	31	39	11
72165228	16126651	Asciminib	Ibrutinib	0.185185	0.322581	31	33	10
72165228	11511120	Asciminib	Dacomitinib	0.185185	0.322581	31	33	10
72165228	6450551	Asciminib	Axitinib	0.18	0.321429	31	28	9
72165228	135565884	Asciminib	Zanubrutinib	0.178571	0.322581	31	35	10
72165228	44480399	Asciminib	Fruquintinib	0.176471	0.310345	31	29	9
72165228	176870	Asciminib	Erlotinib	0.176471	0.310345	31	29	9
72165228	5329102	Asciminib	Sunitinib	0.176471	0.310345	31	29	9
72165228	50922675	Asciminib	Encorafenib	0.175439	0.322581	31	36	10
72165228	51039094	Asciminib	Tucatinib	0.175439	0.322581	31	36	10
72165228	16222096	Asciminib	Cobimetinib	0.173077	0.3	31	30	9
72165228	50905713	Asciminib	Duvelisib	0.173077	0.3	31	30	9
72165228	3081361	Asciminib	Vandetanib	0.173077	0.3	31	30	9
72165228	71731823	Asciminib	Lorlatinib	0.173077	0.3	31	30	9
72165228	11707110	Asciminib	Trametinib	0.172414	0.322581	31	37	10
72165228	25171648	Asciminib	tepotinib	0.172414	0.322581	31	37	10
72165228	16722836	Asciminib	Fedratinib	0.172414	0.322581	31	37	10
72165228	11625818	Asciminib	Idelalisib	0.169811	0.290323	31	31	9
72165228	60700	Asciminib	Topotecan	0.169811	0.290323	31	31	9
72165228	135410875	Asciminib	Pemetrexed	0.169811	0.290323	31	31	9
72165228	44631912	Asciminib	Ribociclib	0.166667	0.290323	31	32	9
72165228	4212	Asciminib	Mitoxantrone	0.166667	0.290323	31	32	9
72165228	129073603	Asciminib	Pralsetinib	0.166667	0.322581	31	39	10
72165228	2723601	Asciminib	Tioguanine	0.166667	0.545455	31	11	6
72165228	9915743	Asciminib	Neratinib	0.163934	0.322581	31	40	10
72165228	208908	Asciminib	Lapatinib	0.163934	0.322581	31	40	10
72165228	67462786	Asciminib	Erdafitinib	0.163636	0.290323	31	33	9
72165228	42611257	Asciminib	Vemurafenib	0.163636	0.290323	31	33	9
72165228	68029831	Asciminib	Trilaciclib	0.163636	0.290323	31	33	9
72165228	6918837	Asciminib	Panobinostat	0.163265	0.307692	31	26	8
72165228	49867936	Asciminib	Ixazomib	0.160714	0.290323	31	34	9
72165228	10288191	Asciminib	Binimetinib	0.16	0.296296	31	27	8
72165228	10127622	Asciminib	Selumetinib	0.16	0.296296	31	27	8
72165228	72950888	Asciminib	umbralisib	0.15873	0.322581	31	42	10
72165228	148121	Asciminib	Pralatrexate	0.157895	0.290323	31	35	9
72165228	2733526	Asciminib	Tamoxifen	0.156863	0.285714	31	28	8
72165228	5328940	Asciminib	Bosutinib	0.155172	0.290323	31	36	9
72165228	3690	Asciminib	Ifosfamide	0.153846	0.428571	31	14	6
72165228	6918638	Asciminib	Belinostat	0.152174	0.318182	31	22	7
72165228	11626560	Asciminib	Crizotinib	0.150943	0.266667	31	30	8
72165228	49846579	Asciminib	Venetoclax	0.15	0.387097	31	61	12
72165228	6194	Asciminib	Uracil mustard	0.15	0.4	31	15	6
72165228	4033	Asciminib	Nitrogen mustard	0.147059	0.625	31	8	5
72165228	68165256	Asciminib	Brigatinib	0.145161	0.290323	31	40	9
72165228	5330286	Asciminib	Palbociclib	0.142857	0.258065	31	33	8
72165228	259329	Asciminib	Estramustine	0.142857	0.258065	31	33	8
72165228	137278711	Asciminib	Sotorasib	0.142857	0.290323	31	41	9
72165228	596	Asciminib	Cytarabine	0.142857	0.352941	31	17	6
72165228	3385	Asciminib	Fluorouracil	0.142857	0.555556	31	9	5
72165228	5035	Asciminib	Raloxifene	0.140351	0.258065	31	34	8
72165228	3461	Asciminib	Gemcitabine	0.139535	0.333333	31	18	6
72165228	4211	Asciminib	Mitotane	0.139535	0.333333	31	18	6
72165228	241903	Asciminib	Vinblastine	0.139241	0.354839	31	59	11
72165228	667490	Asciminib	Mercaptopurine	0.138889	0.5	31	10	5
72165228	60838	Asciminib	Irinotecan	0.138462	0.290323	31	43	9
72165228	44462760	Asciminib	Dabrafenib	0.137931	0.258065	31	35	8
72165228	1546	Asciminib	Cladribine	0.136364	0.315789	31	19	6
72165228	354624	Asciminib	Clofarabine	0.133333	0.3	31	20	6
72165228	253083	Asciminib	Trifluridine	0.133333	0.3	31	20	6
72165228	3085107	Asciminib	Daunorubicin	0.131148	0.258065	31	38	8
72165228	57379345	Asciminib	Ceritinib	0.131148	0.258065	31	38	8
72165228	32875	Asciminib	Doxorubicin	0.129032	0.258065	31	39	8
72165228	41867	Asciminib	Epirubicin	0.129032	0.258065	31	39	8
72165228	285033	Asciminib	Homoharringtonine	0.129032	0.258065	31	39	8
72165228	25136944	Asciminib	Vinorelbine	0.126437	0.354839	31	67	11
72165228	2907	Asciminib	Cyclophosphamide	0.125	0.357143	31	14	5
72165228	439525	Asciminib	Etoposide	0.123077	0.258065	31	42	8
72165228	5746	Asciminib	Mitomycin	0.122449	0.25	31	24	6
72165228	3368	Asciminib	Fludarabine	0.122449	0.25	31	24	6
72165228	3950	Asciminib	Lomustine	0.121951	0.333333	31	15	5
72165228	5799	Asciminib	Triethylenemelamine	0.121951	0.333333	31	15	5
72165228	16886	Asciminib	Decitabine	0.119048	0.3125	31	16	5
72165228	4842	Asciminib	Pipobroman	0.119048	0.3125	31	16	5
72165228	3685	Asciminib	Idarubicin	0.116667	0.225806	31	36	7
72165228	1805	Asciminib	Azacitidine	0.116279	0.294118	31	17	5
72165228	54610154	Asciminib	Teniposide	0.115942	0.258065	31	46	8
72165228	71384	Asciminib	Dexrazoxane	0.111111	0.263158	31	19	5
72165228	41744	Asciminib	Valrubicin	0.108108	0.258065	31	51	8
72165228	104741	Asciminib	Fulvestrant	0.107692	0.225806	31	41	7
72165228	36314	Asciminib	Paclitaxel	0.107143	0.290323	31	62	9
72165228	2578	Asciminib	Carmustine	0.102564	0.333333	31	12	4
72165228	6445540	Asciminib	Ixabepilone	0.1	0.193548	31	35	6
72165228	122130863	Asciminib	Carboplatin	0.1	0.307692	31	13	4
72165228	148124	Asciminib	Docetaxel	0.0987654	0.258065	31	58	8
72165228	5352062	Asciminib	Romidepsin	0.0983607	0.193548	31	36	6
72165228	43805	Asciminib	Oxaliplatin	0.0952381	0.266667	31	15	4
72165228	68740	Asciminib	Zoledronate	0.0930233	0.25	31	16	4
72165228	3657	Asciminib	Hydroxyurea	0.0909091	0.6	31	5	3
72165228	11556711	Asciminib	Carfilzomib	0.0779221	0.193548	31	52	6
72165228	5284616	Asciminib	Sirolimus	0.0666667	0.193548	31	65	6
72165228	6442177	Asciminib	Everolimus	0.0645161	0.193548	31	68	6
72165228	6918289	Asciminib	Temsirolimus	0.0612245	0.193548	31	73	6
72165228	54608729	Asciminib	Bleomycin	0.0583333	0.225806	31	96	7
72165228	5453	Asciminib	Thiotepa	0.05	0.181818	31	11	2
72165228	5460033	Asciminib	Cisplatin	0.0285714	0.2	31	5	1
118023034	118023034	Avapritinib	Avapritinib	1	1	37	37	37
118023034	134436906	Avapritinib	Selpercatinib	0.266667	0.432432	37	39	16
118023034	4211	Avapritinib	Mitotane	0.25	0.611111	37	18	11
118023034	2708	Avapritinib	Chlorambucil	0.244444	0.578947	37	19	11
118023034	460612	Avapritinib	Melphalan	0.244444	0.578947	37	19	11
118023034	137278711	Avapritinib	Sotorasib	0.238095	0.405405	37	41	15
118023034	71731823	Avapritinib	Lorlatinib	0.218182	0.4	37	30	12
118023034	11626560	Avapritinib	Crizotinib	0.218182	0.4	37	30	12
118023034	6194	Avapritinib	Uracil mustard	0.209302	0.6	37	15	9
118023034	3062316	Avapritinib	Dasatinib	0.206897	0.363636	37	33	12
118023034	42611257	Avapritinib	Vemurafenib	0.206897	0.363636	37	33	12
118023034	68029831	Avapritinib	Trilaciclib	0.206897	0.363636	37	33	12
118023034	44631912	Avapritinib	Ribociclib	0.189655	0.34375	37	32	11
118023034	67462786	Avapritinib	Erdafitinib	0.186441	0.333333	37	33	11
118023034	5330286	Avapritinib	Palbociclib	0.186441	0.333333	37	33	11
118023034	208908	Avapritinib	Lapatinib	0.184615	0.324324	37	40	12
118023034	2733526	Avapritinib	Tamoxifen	0.181818	0.357143	37	28	10
118023034	135565082	Avapritinib	Talazoparib	0.181818	0.357143	37	28	10
118023034	176870	Avapritinib	Erlotinib	0.178571	0.344828	37	29	10
118023034	4842	Avapritinib	Pipobroman	0.177778	0.5	37	16	8
118023034	50922675	Avapritinib	Encorafenib	0.177419	0.305556	37	36	11
118023034	50905713	Avapritinib	Duvelisib	0.175439	0.333333	37	30	10
118023034	3081361	Avapritinib	Vandetanib	0.175439	0.333333	37	30	10
118023034	667490	Avapritinib	Mercaptopurine	0.175	0.7	37	10	7
118023034	71496458	Avapritinib	Osimertinib	0.174603	0.297297	37	37	11
118023034	11625818	Avapritinib	Idelalisib	0.172414	0.322581	37	31	10
118023034	2723601	Avapritinib	Tioguanine	0.170732	0.636364	37	11	7
118023034	23725625	Avapritinib	Olaparib	0.169492	0.3125	37	32	10
118023034	4212	Avapritinib	Mitoxantrone	0.169492	0.3125	37	32	10
118023034	126941	Avapritinib	Methotrexate	0.166667	0.30303	37	33	10
118023034	11511120	Avapritinib	Dacomitinib	0.166667	0.30303	37	33	10
118023034	5311	Avapritinib	Vorinostat	0.166667	0.421053	37	19	8
118023034	1546	Avapritinib	Cladribine	0.166667	0.421053	37	19	8
118023034	5035	Avapritinib	Raloxifene	0.163934	0.294118	37	34	10
118023034	10288191	Avapritinib	Binimetinib	0.163636	0.333333	37	27	9
118023034	10127622	Avapritinib	Selumetinib	0.163636	0.333333	37	27	9
118023034	354624	Avapritinib	Clofarabine	0.163265	0.4	37	20	8
118023034	439525	Avapritinib	Etoposide	0.161765	0.297297	37	42	11
118023034	24775005	Avapritinib	Sonidegib	0.16129	0.285714	37	35	10
118023034	51039094	Avapritinib	Tucatinib	0.15873	0.277778	37	36	10
118023034	5799	Avapritinib	Triethylenemelamine	0.155556	0.466667	37	15	7
118023034	16222096	Avapritinib	Cobimetinib	0.155172	0.3	37	30	9
118023034	4033	Avapritinib	Nitrogen mustard	0.153846	0.75	37	8	6
118023034	49846579	Avapritinib	Venetoclax	0.152941	0.351351	37	61	13
118023034	54610154	Avapritinib	Teniposide	0.152778	0.297297	37	46	11
118023034	3368	Avapritinib	Fludarabine	0.150943	0.333333	37	24	8
118023034	3385	Avapritinib	Fluorouracil	0.15	0.666667	37	9	6
118023034	68165256	Avapritinib	Brigatinib	0.149254	0.27027	37	40	10
118023034	49803313	Avapritinib	Gilteritinib	0.149254	0.27027	37	40	10
118023034	259329	Avapritinib	Estramustine	0.147541	0.272727	37	33	9
118023034	6918837	Avapritinib	Panobinostat	0.145455	0.307692	37	26	8
118023034	86705695	Avapritinib	Pemigatinib	0.142857	0.257143	37	35	9
118023034	148121	Avapritinib	Pralatrexate	0.142857	0.257143	37	35	9
118023034	71384	Avapritinib	Dexrazoxane	0.142857	0.368421	37	19	7
118023034	6450551	Avapritinib	Axitinib	0.140351	0.285714	37	28	8
118023034	253083	Avapritinib	Trifluridine	0.14	0.35	37	20	7
118023034	5291	Avapritinib	Imatinib	0.138462	0.243243	37	37	9
118023034	16722836	Avapritinib	Fedratinib	0.138462	0.243243	37	37	9
118023034	44480399	Avapritinib	Fruquintinib	0.137931	0.275862	37	29	8
118023034	57379345	Avapritinib	Ceritinib	0.136364	0.243243	37	38	9
118023034	2942	Avapritinib	Dacarbazine	0.136364	0.461538	37	13	6
118023034	9823820	Avapritinib	Lenvatinib	0.135593	0.266667	37	30	8
118023034	6918638	Avapritinib	Belinostat	0.134615	0.318182	37	22	7
118023034	129073603	Avapritinib	Pralsetinib	0.134328	0.243243	37	39	9
118023034	285033	Avapritinib	Homoharringtonine	0.134328	0.243243	37	39	9
118023034	60700	Avapritinib	Topotecan	0.133333	0.258065	37	31	8
118023034	135410875	Avapritinib	Pemetrexed	0.133333	0.258065	37	31	8
118023034	104741	Avapritinib	Fulvestrant	0.130435	0.243243	37	41	9
118023034	16886	Avapritinib	Decitabine	0.12766	0.375	37	16	6
118023034	49867936	Avapritinib	Ixazomib	0.126984	0.235294	37	34	8
118023034	2662	Avapritinib	Celecoxib	0.125	0.269231	37	26	7
118023034	596	Avapritinib	Cytarabine	0.125	0.352941	37	17	6
118023034	1805	Avapritinib	Azacitidine	0.125	0.352941	37	17	6
118023034	3685	Avapritinib	Idarubicin	0.123077	0.222222	37	36	8
118023034	5328940	Avapritinib	Bosutinib	0.123077	0.222222	37	36	8
118023034	3461	Avapritinib	Gemcitabine	0.122449	0.333333	37	18	6
118023034	11707110	Avapritinib	Trametinib	0.121212	0.216216	37	37	8
118023034	25171648	Avapritinib	tepotinib	0.121212	0.216216	37	37	8
118023034	25102847	Avapritinib	Cabozantinib	0.121212	0.216216	37	37	8
118023034	67171867	Avapritinib	Darolutamide	0.12069	0.25	37	28	7
118023034	3085107	Avapritinib	Daunorubicin	0.119403	0.216216	37	38	8
118023034	5329102	Avapritinib	Sunitinib	0.118644	0.241379	37	29	7
118023034	644241	Avapritinib	Nilotinib	0.117647	0.216216	37	39	8
118023034	32875	Avapritinib	Doxorubicin	0.117647	0.216216	37	39	8
118023034	41867	Avapritinib	Epirubicin	0.117647	0.216216	37	39	8
118023034	241903	Avapritinib	Vinblastine	0.116279	0.27027	37	59	10
118023034	9915743	Avapritinib	Neratinib	0.115942	0.216216	37	40	8
118023034	71481097	Avapritinib	Selinexor	0.114754	0.225806	37	31	7
118023034	9911830	Avapritinib	Tivozanib	0.112903	0.21875	37	32	7
118023034	72950888	Avapritinib	umbralisib	0.112676	0.216216	37	42	8
118023034	16126651	Avapritinib	Ibrutinib	0.111111	0.212121	37	33	7
118023034	60838	Avapritinib	Irinotecan	0.111111	0.216216	37	43	8
118023034	5746	Avapritinib	Mitomycin	0.109091	0.25	37	24	6
118023034	2907	Avapritinib	Cyclophosphamide	0.108696	0.357143	37	14	5
118023034	3690	Avapritinib	Ifosfamide	0.108696	0.357143	37	14	5
118023034	44462760	Avapritinib	Dabrafenib	0.107692	0.2	37	35	7
118023034	135565884	Avapritinib	Zanubrutinib	0.107692	0.2	37	35	7
118023034	25136944	Avapritinib	Vinorelbine	0.106383	0.27027	37	67	10
118023034	148124	Avapritinib	Docetaxel	0.104651	0.243243	37	58	9
118023034	41744	Avapritinib	Valrubicin	0.1	0.216216	37	51	8
118023034	36314	Avapritinib	Paclitaxel	0.1	0.243243	37	62	9
118023034	11556711	Avapritinib	Carfilzomib	0.0987654	0.216216	37	52	8
118023034	5352062	Avapritinib	Romidepsin	0.0895522	0.166667	37	36	6
118023034	2578	Avapritinib	Carmustine	0.0888889	0.333333	37	12	4
118023034	122130863	Avapritinib	Carboplatin	0.0869565	0.307692	37	13	4
118023034	3950	Avapritinib	Lomustine	0.0833333	0.266667	37	15	4
118023034	43805	Avapritinib	Oxaliplatin	0.0833333	0.266667	37	15	4
118023034	68740	Avapritinib	Zoledronate	0.0816327	0.25	37	16	4
118023034	6445540	Avapritinib	Ixabepilone	0.0746269	0.142857	37	35	5
118023034	5284616	Avapritinib	Sirolimus	0.0625	0.162162	37	65	6
118023034	6442177	Avapritinib	Everolimus	0.0606061	0.162162	37	68	6
118023034	6918289	Avapritinib	Temsirolimus	0.0576923	0.162162	37	73	6
118023034	54608729	Avapritinib	Bleomycin	0.0555556	0.189189	37	96	7
118023034	3657	Avapritinib	Hydroxyurea	0.05	0.4	37	5	2
118023034	5453	Avapritinib	Thiotepa	0.0434783	0.181818	37	11	2
118023034	5460033	Avapritinib	Cisplatin	0.0243902	0.2	37	5	1
6450551	6450551	Axitinib	Axitinib	1	1	28	28	28
6450551	2733526	Axitinib	Tamoxifen	0.272727	0.428571	28	28	12
6450551	6918638	Axitinib	Belinostat	0.219512	0.409091	28	22	9
6450551	16222096	Axitinib	Cobimetinib	0.208333	0.357143	28	30	10
6450551	71731823	Axitinib	Lorlatinib	0.208333	0.357143	28	30	10
6450551	135410875	Axitinib	Pemetrexed	0.204082	0.357143	28	31	10
6450551	6918837	Axitinib	Panobinostat	0.2	0.346154	28	26	9
6450551	23725625	Axitinib	Olaparib	0.2	0.357143	28	32	10
6450551	126941	Axitinib	Methotrexate	0.196078	0.357143	28	33	10
6450551	10288191	Axitinib	Binimetinib	0.195652	0.333333	28	27	9
6450551	10127622	Axitinib	Selumetinib	0.195652	0.333333	28	27	9
6450551	49867936	Axitinib	Ixazomib	0.192308	0.357143	28	34	10
6450551	135565082	Axitinib	Talazoparib	0.191489	0.321429	28	28	9
6450551	24775005	Axitinib	Sonidegib	0.188679	0.357143	28	35	10
6450551	148121	Axitinib	Pralatrexate	0.188679	0.357143	28	35	10
6450551	44480399	Axitinib	Fruquintinib	0.1875	0.321429	28	29	9
6450551	9823820	Axitinib	Lenvatinib	0.183673	0.321429	28	30	9
6450551	5291	Axitinib	Imatinib	0.181818	0.357143	28	37	10
6450551	60700	Axitinib	Topotecan	0.18	0.321429	28	31	9
6450551	4211	Axitinib	Mitotane	0.179487	0.388889	28	18	7
6450551	644241	Axitinib	Nilotinib	0.175439	0.357143	28	39	10
6450551	2708	Axitinib	Chlorambucil	0.175	0.368421	28	19	7
6450551	460612	Axitinib	Melphalan	0.175	0.368421	28	19	7
6450551	176870	Axitinib	Erlotinib	0.163265	0.285714	28	29	8
6450551	5329102	Axitinib	Sunitinib	0.163265	0.285714	28	29	8
6450551	71496458	Axitinib	Osimertinib	0.160714	0.321429	28	37	9
6450551	50905713	Axitinib	Duvelisib	0.16	0.285714	28	30	8
6450551	3081361	Axitinib	Vandetanib	0.16	0.285714	28	30	8
6450551	11625818	Axitinib	Idelalisib	0.156863	0.285714	28	31	8
6450551	3385	Axitinib	Fluorouracil	0.15625	0.555556	28	9	5
6450551	44631912	Axitinib	Ribociclib	0.153846	0.285714	28	32	8
6450551	9911830	Axitinib	Tivozanib	0.153846	0.285714	28	32	8
6450551	667490	Axitinib	Mercaptopurine	0.151515	0.5	28	10	5
6450551	42611257	Axitinib	Vemurafenib	0.150943	0.285714	28	33	8
6450551	68029831	Axitinib	Trilaciclib	0.150943	0.285714	28	33	8
6450551	11511120	Axitinib	Dacomitinib	0.150943	0.285714	28	33	8
6450551	2662	Axitinib	Celecoxib	0.148936	0.269231	28	26	7
6450551	5035	Axitinib	Raloxifene	0.148148	0.285714	28	34	8
6450551	2723601	Axitinib	Tioguanine	0.147059	0.454545	28	11	5
6450551	5311	Axitinib	Vorinostat	0.146341	0.315789	28	19	6
6450551	86705695	Axitinib	Pemigatinib	0.145455	0.285714	28	35	8
6450551	60838	Axitinib	Irinotecan	0.145161	0.321429	28	43	9
6450551	67171867	Axitinib	Darolutamide	0.142857	0.25	28	28	7
6450551	51039094	Axitinib	Tucatinib	0.142857	0.285714	28	36	8
6450551	5328940	Axitinib	Bosutinib	0.142857	0.285714	28	36	8
6450551	25171648	Axitinib	tepotinib	0.140351	0.285714	28	37	8
6450551	25102847	Axitinib	Cabozantinib	0.140351	0.285714	28	37	8
6450551	2942	Axitinib	Dacarbazine	0.138889	0.384615	28	13	5
6450551	57379345	Axitinib	Ceritinib	0.137931	0.285714	28	38	8
6450551	11626560	Axitinib	Crizotinib	0.137255	0.25	28	30	7
6450551	134436906	Axitinib	Selpercatinib	0.135593	0.285714	28	39	8
6450551	129073603	Axitinib	Pralsetinib	0.135593	0.285714	28	39	8
6450551	71481097	Axitinib	Selinexor	0.134615	0.25	28	31	7
6450551	9915743	Axitinib	Neratinib	0.133333	0.285714	28	40	8
6450551	208908	Axitinib	Lapatinib	0.133333	0.285714	28	40	8
6450551	4212	Axitinib	Mitoxantrone	0.132075	0.25	28	32	7
6450551	6194	Axitinib	Uracil mustard	0.131579	0.333333	28	15	5
6450551	3062316	Axitinib	Dasatinib	0.12963	0.25	28	33	7
6450551	67462786	Axitinib	Erdafitinib	0.12963	0.25	28	33	7
6450551	5330286	Axitinib	Palbociclib	0.12963	0.25	28	33	7
6450551	259329	Axitinib	Estramustine	0.12963	0.25	28	33	7
6450551	16126651	Axitinib	Ibrutinib	0.12963	0.25	28	33	7
6450551	4842	Axitinib	Pipobroman	0.128205	0.3125	28	16	5
6450551	44462760	Axitinib	Dabrafenib	0.125	0.25	28	35	7
6450551	6445540	Axitinib	Ixabepilone	0.125	0.25	28	35	7
6450551	135565884	Axitinib	Zanubrutinib	0.125	0.25	28	35	7
6450551	596	Axitinib	Cytarabine	0.125	0.294118	28	17	5
6450551	36314	Axitinib	Paclitaxel	0.125	0.357143	28	62	10
6450551	4033	Axitinib	Nitrogen mustard	0.125	0.5	28	8	4
6450551	50922675	Axitinib	Encorafenib	0.122807	0.25	28	36	7
6450551	3685	Axitinib	Idarubicin	0.122807	0.25	28	36	7
6450551	3461	Axitinib	Gemcitabine	0.121951	0.277778	28	18	5
6450551	11707110	Axitinib	Trametinib	0.12069	0.25	28	37	7
6450551	16722836	Axitinib	Fedratinib	0.12069	0.25	28	37	7
6450551	71384	Axitinib	Dexrazoxane	0.119048	0.263158	28	19	5
6450551	1546	Axitinib	Cladribine	0.119048	0.263158	28	19	5
6450551	3085107	Axitinib	Daunorubicin	0.118644	0.25	28	38	7
6450551	148124	Axitinib	Docetaxel	0.116883	0.321429	28	58	9
6450551	32875	Axitinib	Doxorubicin	0.116667	0.25	28	39	7
6450551	41867	Axitinib	Epirubicin	0.116667	0.25	28	39	7
6450551	285033	Axitinib	Homoharringtonine	0.116667	0.25	28	39	7
6450551	354624	Axitinib	Clofarabine	0.116279	0.25	28	20	5
6450551	253083	Axitinib	Trifluridine	0.116279	0.25	28	20	5
6450551	241903	Axitinib	Vinblastine	0.115385	0.321429	28	59	9
6450551	137278711	Axitinib	Sotorasib	0.112903	0.25	28	41	7
6450551	104741	Axitinib	Fulvestrant	0.112903	0.25	28	41	7
6450551	49846579	Axitinib	Venetoclax	0.1125	0.321429	28	61	9
6450551	439525	Axitinib	Etoposide	0.111111	0.25	28	42	7
6450551	72950888	Axitinib	umbralisib	0.111111	0.25	28	42	7
6450551	2578	Axitinib	Carmustine	0.111111	0.333333	28	12	4
6450551	3368	Axitinib	Fludarabine	0.106383	0.208333	28	24	5
6450551	2907	Axitinib	Cyclophosphamide	0.105263	0.285714	28	14	4
6450551	3690	Axitinib	Ifosfamide	0.105263	0.285714	28	14	4
6450551	25136944	Axitinib	Vinorelbine	0.104651	0.321429	28	67	9
6450551	54610154	Axitinib	Teniposide	0.104478	0.25	28	46	7
6450551	3950	Axitinib	Lomustine	0.102564	0.266667	28	15	4
6450551	68740	Axitinib	Zoledronate	0.1	0.25	28	16	4
6450551	3657	Axitinib	Hydroxyurea	0.1	0.6	28	5	3
6450551	41744	Axitinib	Valrubicin	0.0972222	0.25	28	51	7
6450551	68165256	Axitinib	Brigatinib	0.0967742	0.214286	28	40	6
6450551	49803313	Axitinib	Gilteritinib	0.0967742	0.214286	28	40	6
6450551	11556711	Axitinib	Carfilzomib	0.0958904	0.25	28	52	7
6450551	5352062	Axitinib	Romidepsin	0.0847458	0.178571	28	36	5
6450551	5746	Axitinib	Mitomycin	0.0833333	0.166667	28	24	4
6450551	122130863	Axitinib	Carboplatin	0.0789474	0.230769	28	13	3
6450551	43805	Axitinib	Oxaliplatin	0.075	0.2	28	15	3
6450551	5799	Axitinib	Triethylenemelamine	0.075	0.2	28	15	3
6450551	16886	Axitinib	Decitabine	0.0731707	0.1875	28	16	3
6450551	1805	Axitinib	Azacitidine	0.0714286	0.176471	28	17	3
6450551	54608729	Axitinib	Bleomycin	0.0598291	0.25	28	96	7
6450551	5284616	Axitinib	Sirolimus	0.0568182	0.178571	28	65	5
6450551	6442177	Axitinib	Everolimus	0.0549451	0.178571	28	68	5
6450551	5453	Axitinib	Thiotepa	0.0540541	0.181818	28	11	2
6450551	6918289	Axitinib	Temsirolimus	0.0520833	0.178571	28	73	5
6450551	5460033	Axitinib	Cisplatin	0.03125	0.2	28	5	1
1805	1805	Azacitidine	Azacitidine	1	1	17	17	17
1805	16886	Azacitidine	Decitabine	0.941176	1	17	16	16
1805	596	Azacitidine	Cytarabine	0.888889	0.941176	17	17	16
1805	3461	Azacitidine	Gemcitabine	0.75	0.882353	17	18	15
1805	253083	Azacitidine	Trifluridine	0.608696	0.823529	17	20	14
1805	1546	Azacitidine	Cladribine	0.565217	0.764706	17	19	13
1805	354624	Azacitidine	Clofarabine	0.541667	0.764706	17	20	13
1805	3368	Azacitidine	Fludarabine	0.518519	0.823529	17	24	14
1805	3385	Azacitidine	Fluorouracil	0.3	0.666667	17	9	6
1805	5330286	Azacitidine	Palbociclib	0.282051	0.647059	17	33	11
1805	68029831	Azacitidine	Trilaciclib	0.282051	0.647059	17	33	11
1805	5799	Azacitidine	Triethylenemelamine	0.28	0.466667	17	15	7
1805	2723601	Azacitidine	Tioguanine	0.272727	0.545455	17	11	6
1805	68740	Azacitidine	Zoledronate	0.269231	0.4375	17	16	7
1805	44631912	Azacitidine	Ribociclib	0.25641	0.588235	17	32	10
1805	3950	Azacitidine	Lomustine	0.230769	0.4	17	15	6
1805	43805	Azacitidine	Oxaliplatin	0.230769	0.4	17	15	6
1805	6194	Azacitidine	Uracil mustard	0.230769	0.4	17	15	6
1805	667490	Azacitidine	Mercaptopurine	0.227273	0.5	17	10	5
1805	16126651	Azacitidine	Ibrutinib	0.219512	0.529412	17	33	9
1805	5746	Azacitidine	Mitomycin	0.205882	0.411765	17	24	7
1805	2708	Azacitidine	Chlorambucil	0.2	0.352941	17	19	6
1805	5311	Azacitidine	Vorinostat	0.2	0.352941	17	19	6
1805	122130863	Azacitidine	Carboplatin	0.2	0.384615	17	13	5
1805	2942	Azacitidine	Dacarbazine	0.2	0.384615	17	13	5
1805	2907	Azacitidine	Cyclophosphamide	0.192308	0.357143	17	14	5
1805	3690	Azacitidine	Ifosfamide	0.192308	0.357143	17	14	5
1805	16222096	Azacitidine	Cobimetinib	0.175	0.411765	17	30	7
1805	11707110	Azacitidine	Trametinib	0.173913	0.470588	17	37	8
1805	11625818	Azacitidine	Idelalisib	0.170732	0.411765	17	31	7
1805	135410875	Azacitidine	Pemetrexed	0.170732	0.411765	17	31	7
1805	460612	Azacitidine	Melphalan	0.16129	0.294118	17	19	5
1805	137278711	Azacitidine	Sotorasib	0.16	0.470588	17	41	8
1805	49867936	Azacitidine	Ixazomib	0.159091	0.411765	17	34	7
1805	439525	Azacitidine	Etoposide	0.156863	0.470588	17	42	8
1805	6445540	Azacitidine	Ixabepilone	0.155556	0.411765	17	35	7
1805	3685	Azacitidine	Idarubicin	0.152174	0.411765	17	36	7
1805	176870	Azacitidine	Erlotinib	0.15	0.352941	17	29	6
1805	50905713	Azacitidine	Duvelisib	0.146341	0.352941	17	30	6
1805	3081361	Azacitidine	Vandetanib	0.146341	0.352941	17	30	6
1805	3085107	Azacitidine	Daunorubicin	0.145833	0.411765	17	38	7
1805	54610154	Azacitidine	Teniposide	0.145455	0.470588	17	46	8
1805	60700	Azacitidine	Topotecan	0.142857	0.352941	17	31	6
1805	129073603	Azacitidine	Pralsetinib	0.142857	0.411765	17	39	7
1805	32875	Azacitidine	Doxorubicin	0.142857	0.411765	17	39	7
1805	41867	Azacitidine	Epirubicin	0.142857	0.411765	17	39	7
1805	285033	Azacitidine	Homoharringtonine	0.142857	0.411765	17	39	7
1805	4842	Azacitidine	Pipobroman	0.137931	0.25	17	16	4
1805	3062316	Azacitidine	Dasatinib	0.136364	0.352941	17	33	6
1805	126941	Azacitidine	Methotrexate	0.136364	0.352941	17	33	6
1805	259329	Azacitidine	Estramustine	0.136364	0.352941	17	33	6
1805	11511120	Azacitidine	Dacomitinib	0.136364	0.352941	17	33	6
1805	4033	Azacitidine	Nitrogen mustard	0.136364	0.375	17	8	3
1805	72950888	Azacitidine	umbralisib	0.134615	0.411765	17	42	7
1805	44462760	Azacitidine	Dabrafenib	0.130435	0.352941	17	35	6
1805	135565884	Azacitidine	Zanubrutinib	0.130435	0.352941	17	35	6
1805	148121	Azacitidine	Pralatrexate	0.130435	0.352941	17	35	6
1805	10288191	Azacitidine	Binimetinib	0.128205	0.294118	17	27	5
1805	10127622	Azacitidine	Selumetinib	0.128205	0.294118	17	27	5
1805	50922675	Azacitidine	Encorafenib	0.12766	0.352941	17	36	6
1805	51039094	Azacitidine	Tucatinib	0.12766	0.352941	17	36	6
1805	5352062	Azacitidine	Romidepsin	0.12766	0.352941	17	36	6
1805	71384	Azacitidine	Dexrazoxane	0.125	0.235294	17	19	4
1805	67171867	Azacitidine	Darolutamide	0.125	0.294118	17	28	5
1805	135565082	Azacitidine	Talazoparib	0.125	0.294118	17	28	5
1805	5291	Azacitidine	Imatinib	0.125	0.352941	17	37	6
1805	71496458	Azacitidine	Osimertinib	0.125	0.352941	17	37	6
1805	16722836	Azacitidine	Fedratinib	0.125	0.352941	17	37	6
1805	57379345	Azacitidine	Ceritinib	0.122449	0.352941	17	38	6
1805	44480399	Azacitidine	Fruquintinib	0.121951	0.294118	17	29	5
1805	644241	Azacitidine	Nilotinib	0.12	0.352941	17	39	6
1805	148124	Azacitidine	Docetaxel	0.119403	0.470588	17	58	8
1805	71731823	Azacitidine	Lorlatinib	0.119048	0.294118	17	30	5
1805	11626560	Azacitidine	Crizotinib	0.119048	0.294118	17	30	5
1805	68165256	Azacitidine	Brigatinib	0.117647	0.352941	17	40	6
1805	208908	Azacitidine	Lapatinib	0.117647	0.352941	17	40	6
1805	241903	Azacitidine	Vinblastine	0.117647	0.470588	17	59	8
1805	71481097	Azacitidine	Selinexor	0.116279	0.294118	17	31	5
1805	2578	Azacitidine	Carmustine	0.115385	0.25	17	12	3
1805	104741	Azacitidine	Fulvestrant	0.115385	0.352941	17	41	6
1805	41744	Azacitidine	Valrubicin	0.114754	0.411765	17	51	7
1805	36314	Azacitidine	Paclitaxel	0.112676	0.470588	17	62	8
1805	42611257	Azacitidine	Vemurafenib	0.111111	0.294118	17	33	5
1805	60838	Azacitidine	Irinotecan	0.111111	0.352941	17	43	6
1805	5035	Azacitidine	Raloxifene	0.108696	0.294118	17	34	5
1805	86705695	Azacitidine	Pemigatinib	0.106383	0.294118	17	35	5
1805	24775005	Azacitidine	Sonidegib	0.106383	0.294118	17	35	5
1805	25136944	Azacitidine	Vinorelbine	0.105263	0.470588	17	67	8
1805	5328940	Azacitidine	Bosutinib	0.104167	0.294118	17	36	5
1805	6918837	Azacitidine	Panobinostat	0.102564	0.235294	17	26	4
1805	25171648	Azacitidine	tepotinib	0.102041	0.294118	17	37	5
1805	3657	Azacitidine	Hydroxyurea	0.1	0.4	17	5	2
1805	134436906	Azacitidine	Selpercatinib	0.0980392	0.294118	17	39	5
1805	2733526	Azacitidine	Tamoxifen	0.097561	0.235294	17	28	4
1805	49803313	Azacitidine	Gilteritinib	0.0961538	0.294118	17	40	5
1805	5329102	Azacitidine	Sunitinib	0.0952381	0.235294	17	29	4
1805	11556711	Azacitidine	Carfilzomib	0.0952381	0.352941	17	52	6
1805	4211	Azacitidine	Mitotane	0.09375	0.176471	17	18	3
1805	5284616	Azacitidine	Sirolimus	0.0933333	0.411765	17	65	7
1805	6442177	Azacitidine	Everolimus	0.0897436	0.411765	17	68	7
1805	23725625	Azacitidine	Olaparib	0.0888889	0.235294	17	32	4
1805	4212	Azacitidine	Mitoxantrone	0.0888889	0.235294	17	32	4
1805	6918289	Azacitidine	Temsirolimus	0.0843373	0.411765	17	73	7
1805	6918638	Azacitidine	Belinostat	0.0833333	0.176471	17	22	3
1805	49846579	Azacitidine	Venetoclax	0.0833333	0.352941	17	61	6
1805	25102847	Azacitidine	Cabozantinib	0.08	0.235294	17	37	4
1805	5453	Azacitidine	Thiotepa	0.0769231	0.181818	17	11	2
1805	54608729	Azacitidine	Bleomycin	0.0761905	0.470588	17	96	8
1805	9915743	Azacitidine	Neratinib	0.0754717	0.235294	17	40	4
1805	2662	Azacitidine	Celecoxib	0.075	0.176471	17	26	3
1805	9823820	Azacitidine	Lenvatinib	0.0681818	0.176471	17	30	3
1805	9911830	Azacitidine	Tivozanib	0.0652174	0.176471	17	32	3
1805	67462786	Azacitidine	Erdafitinib	0.0638298	0.176471	17	33	3
1805	5460033	Azacitidine	Cisplatin	0.047619	0.2	17	5	1
6918638	6918638	Belinostat	Belinostat	1	1	22	22	22
6918638	44462760	Belinostat	Dabrafenib	0.390244	0.727273	22	35	16
6918638	6918837	Belinostat	Panobinostat	0.333333	0.545455	22	26	12
6918638	2662	Belinostat	Celecoxib	0.263158	0.454545	22	26	10
6918638	42611257	Belinostat	Vemurafenib	0.25	0.5	22	33	11
6918638	50922675	Belinostat	Encorafenib	0.234043	0.5	22	36	11
6918638	16722836	Belinostat	Fedratinib	0.229167	0.5	22	37	11
6918638	2733526	Belinostat	Tamoxifen	0.219512	0.409091	22	28	9
6918638	4211	Belinostat	Mitotane	0.212121	0.388889	22	18	7
6918638	2708	Belinostat	Chlorambucil	0.205882	0.368421	22	19	7
6918638	5311	Belinostat	Vorinostat	0.205882	0.368421	22	19	7
6918638	460612	Belinostat	Melphalan	0.205882	0.368421	22	19	7
6918638	57379345	Belinostat	Ceritinib	0.176471	0.409091	22	38	9
6918638	3657	Belinostat	Hydroxyurea	0.173913	0.8	22	5	4
6918638	10288191	Belinostat	Binimetinib	0.166667	0.318182	22	27	7
6918638	10127622	Belinostat	Selumetinib	0.166667	0.318182	22	27	7
6918638	67171867	Belinostat	Darolutamide	0.162791	0.318182	22	28	7
6918638	135565082	Belinostat	Talazoparib	0.162791	0.318182	22	28	7
6918638	176870	Belinostat	Erlotinib	0.159091	0.318182	22	29	7
6918638	9823820	Belinostat	Lenvatinib	0.155556	0.318182	22	30	7
6918638	16222096	Belinostat	Cobimetinib	0.155556	0.318182	22	30	7
6918638	50905713	Belinostat	Duvelisib	0.155556	0.318182	22	30	7
6918638	3081361	Belinostat	Vandetanib	0.155556	0.318182	22	30	7
6918638	71731823	Belinostat	Lorlatinib	0.155556	0.318182	22	30	7
6918638	11626560	Belinostat	Crizotinib	0.155556	0.318182	22	30	7
6918638	49846579	Belinostat	Venetoclax	0.152778	0.5	22	61	11
6918638	11625818	Belinostat	Idelalisib	0.152174	0.318182	22	31	7
6918638	60700	Belinostat	Topotecan	0.152174	0.318182	22	31	7
6918638	71481097	Belinostat	Selinexor	0.152174	0.318182	22	31	7
6918638	135410875	Belinostat	Pemetrexed	0.152174	0.318182	22	31	7
6918638	23725625	Belinostat	Olaparib	0.148936	0.318182	22	32	7
6918638	4212	Belinostat	Mitoxantrone	0.148936	0.318182	22	32	7
6918638	9911830	Belinostat	Tivozanib	0.148936	0.318182	22	32	7
6918638	3062316	Belinostat	Dasatinib	0.145833	0.318182	22	33	7
6918638	67462786	Belinostat	Erdafitinib	0.145833	0.318182	22	33	7
6918638	126941	Belinostat	Methotrexate	0.145833	0.318182	22	33	7
6918638	259329	Belinostat	Estramustine	0.145833	0.318182	22	33	7
6918638	16126651	Belinostat	Ibrutinib	0.145833	0.318182	22	33	7
6918638	11511120	Belinostat	Dacomitinib	0.145833	0.318182	22	33	7
6918638	49867936	Belinostat	Ixazomib	0.142857	0.318182	22	34	7
6918638	5035	Belinostat	Raloxifene	0.142857	0.318182	22	34	7
6918638	86705695	Belinostat	Pemigatinib	0.14	0.318182	22	35	7
6918638	135565884	Belinostat	Zanubrutinib	0.14	0.318182	22	35	7
6918638	24775005	Belinostat	Sonidegib	0.14	0.318182	22	35	7
6918638	148121	Belinostat	Pralatrexate	0.14	0.318182	22	35	7
6918638	3685	Belinostat	Idarubicin	0.137255	0.318182	22	36	7
6918638	51039094	Belinostat	Tucatinib	0.137255	0.318182	22	36	7
6918638	5328940	Belinostat	Bosutinib	0.137255	0.318182	22	36	7
6918638	11707110	Belinostat	Trametinib	0.134615	0.318182	22	37	7
6918638	25171648	Belinostat	tepotinib	0.134615	0.318182	22	37	7
6918638	5291	Belinostat	Imatinib	0.134615	0.318182	22	37	7
6918638	71496458	Belinostat	Osimertinib	0.134615	0.318182	22	37	7
6918638	25102847	Belinostat	Cabozantinib	0.134615	0.318182	22	37	7
6918638	44480399	Belinostat	Fruquintinib	0.133333	0.272727	22	29	6
6918638	5329102	Belinostat	Sunitinib	0.133333	0.272727	22	29	6
6918638	3085107	Belinostat	Daunorubicin	0.132075	0.318182	22	38	7
6918638	644241	Belinostat	Nilotinib	0.12963	0.318182	22	39	7
6918638	32875	Belinostat	Doxorubicin	0.12963	0.318182	22	39	7
6918638	41867	Belinostat	Epirubicin	0.12963	0.318182	22	39	7
6918638	285033	Belinostat	Homoharringtonine	0.12963	0.318182	22	39	7
6918638	2942	Belinostat	Dacarbazine	0.129032	0.307692	22	13	4
6918638	68165256	Belinostat	Brigatinib	0.127273	0.318182	22	40	7
6918638	49803313	Belinostat	Gilteritinib	0.127273	0.318182	22	40	7
6918638	9915743	Belinostat	Neratinib	0.127273	0.318182	22	40	7
6918638	208908	Belinostat	Lapatinib	0.127273	0.318182	22	40	7
6918638	44631912	Belinostat	Ribociclib	0.125	0.272727	22	32	6
6918638	137278711	Belinostat	Sotorasib	0.125	0.318182	22	41	7
6918638	104741	Belinostat	Fulvestrant	0.125	0.318182	22	41	7
6918638	439525	Belinostat	Etoposide	0.122807	0.318182	22	42	7
6918638	72950888	Belinostat	umbralisib	0.122807	0.318182	22	42	7
6918638	5330286	Belinostat	Palbociclib	0.122449	0.272727	22	33	6
6918638	68029831	Belinostat	Trilaciclib	0.122449	0.272727	22	33	6
6918638	5746	Belinostat	Mitomycin	0.121951	0.227273	22	24	5
6918638	6194	Belinostat	Uracil mustard	0.121212	0.266667	22	15	4
6918638	4842	Belinostat	Pipobroman	0.117647	0.25	22	16	4
6918638	6445540	Belinostat	Ixabepilone	0.117647	0.272727	22	35	6
6918638	5352062	Belinostat	Romidepsin	0.115385	0.272727	22	36	6
6918638	54610154	Belinostat	Teniposide	0.114754	0.318182	22	46	7
6918638	596	Belinostat	Cytarabine	0.114286	0.235294	22	17	4
6918638	3461	Belinostat	Gemcitabine	0.111111	0.222222	22	18	4
6918638	4033	Belinostat	Nitrogen mustard	0.111111	0.375	22	8	3
6918638	134436906	Belinostat	Selpercatinib	0.109091	0.272727	22	39	6
6918638	129073603	Belinostat	Pralsetinib	0.109091	0.272727	22	39	6
6918638	71384	Belinostat	Dexrazoxane	0.108108	0.210526	22	19	4
6918638	1546	Belinostat	Cladribine	0.108108	0.210526	22	19	4
6918638	3385	Belinostat	Fluorouracil	0.107143	0.333333	22	9	3
6918638	41744	Belinostat	Valrubicin	0.106061	0.318182	22	51	7
6918638	354624	Belinostat	Clofarabine	0.105263	0.2	22	20	4
6918638	253083	Belinostat	Trifluridine	0.105263	0.2	22	20	4
6918638	11556711	Belinostat	Carfilzomib	0.104478	0.318182	22	52	7
6918638	667490	Belinostat	Mercaptopurine	0.103448	0.3	22	10	3
6918638	60838	Belinostat	Irinotecan	0.101695	0.272727	22	43	6
6918638	2723601	Belinostat	Tioguanine	0.1	0.272727	22	11	3
6918638	2578	Belinostat	Carmustine	0.0967742	0.25	22	12	3
6918638	148124	Belinostat	Docetaxel	0.0958904	0.318182	22	58	7
6918638	3368	Belinostat	Fludarabine	0.0952381	0.181818	22	24	4
6918638	241903	Belinostat	Vinblastine	0.0945946	0.318182	22	59	7
6918638	122130863	Belinostat	Carboplatin	0.09375	0.230769	22	13	3
6918638	2907	Belinostat	Cyclophosphamide	0.0909091	0.214286	22	14	3
6918638	3690	Belinostat	Ifosfamide	0.0909091	0.214286	22	14	3
6918638	36314	Belinostat	Paclitaxel	0.0909091	0.318182	22	62	7
6918638	3950	Belinostat	Lomustine	0.0882353	0.2	22	15	3
6918638	43805	Belinostat	Oxaliplatin	0.0882353	0.2	22	15	3
6918638	68740	Belinostat	Zoledronate	0.0857143	0.1875	22	16	3
6918638	16886	Belinostat	Decitabine	0.0857143	0.1875	22	16	3
6918638	25136944	Belinostat	Vinorelbine	0.0853659	0.318182	22	67	7
6918638	5453	Belinostat	Thiotepa	0.0645161	0.181818	22	11	2
6918638	5799	Belinostat	Triethylenemelamine	0.0571429	0.133333	22	15	2
6918638	5284616	Belinostat	Sirolimus	0.0481928	0.181818	22	65	4
6918638	6442177	Belinostat	Everolimus	0.0465116	0.181818	22	68	4
6918638	6918289	Belinostat	Temsirolimus	0.043956	0.181818	22	73	4
6918638	5460033	Belinostat	Cisplatin	0.0384615	0.2	22	5	1
6918638	54608729	Belinostat	Bleomycin	0.0350877	0.181818	22	96	4
10288191	10288191	Binimetinib	Binimetinib	1	1	27	27	27
10288191	10127622	Binimetinib	Selumetinib	0.928571	0.962963	27	27	26
10288191	16222096	Binimetinib	Cobimetinib	0.461538	0.666667	27	30	18
10288191	3081361	Binimetinib	Vandetanib	0.390244	0.592593	27	30	16
10288191	176870	Binimetinib	Erlotinib	0.333333	0.518519	27	29	14
10288191	67462786	Binimetinib	Erdafitinib	0.333333	0.555556	27	33	15
10288191	11707110	Binimetinib	Trametinib	0.306122	0.555556	27	37	15
10288191	11511120	Binimetinib	Dacomitinib	0.304348	0.518519	27	33	14
10288191	51039094	Binimetinib	Tucatinib	0.285714	0.518519	27	36	14
10288191	5328940	Binimetinib	Bosutinib	0.285714	0.518519	27	36	14
10288191	9915743	Binimetinib	Neratinib	0.264151	0.518519	27	40	14
10288191	208908	Binimetinib	Lapatinib	0.264151	0.518519	27	40	14
10288191	9823820	Binimetinib	Lenvatinib	0.23913	0.407407	27	30	11
10288191	16722836	Binimetinib	Fedratinib	0.230769	0.444444	27	37	12
10288191	57379345	Binimetinib	Ceritinib	0.226415	0.444444	27	38	12
10288191	68165256	Binimetinib	Brigatinib	0.218182	0.444444	27	40	12
10288191	49803313	Binimetinib	Gilteritinib	0.218182	0.444444	27	40	12
10288191	86705695	Binimetinib	Pemigatinib	0.215686	0.407407	27	35	11
10288191	2708	Binimetinib	Chlorambucil	0.210526	0.421053	27	19	8
10288191	5311	Binimetinib	Vorinostat	0.210526	0.421053	27	19	8
10288191	460612	Binimetinib	Melphalan	0.210526	0.421053	27	19	8
10288191	60700	Binimetinib	Topotecan	0.208333	0.37037	27	31	10
10288191	44631912	Binimetinib	Ribociclib	0.204082	0.37037	27	32	10
10288191	5330286	Binimetinib	Palbociclib	0.2	0.37037	27	33	10
10288191	68029831	Binimetinib	Trilaciclib	0.2	0.37037	27	33	10
10288191	3385	Binimetinib	Fluorouracil	0.2	0.666667	27	9	6
10288191	667490	Binimetinib	Mercaptopurine	0.193548	0.6	27	10	6
10288191	71731823	Binimetinib	Lorlatinib	0.1875	0.333333	27	30	9
10288191	2723601	Binimetinib	Tioguanine	0.1875	0.545455	27	11	6
10288191	4211	Binimetinib	Mitotane	0.184211	0.388889	27	18	7
10288191	11625818	Binimetinib	Idelalisib	0.183673	0.333333	27	31	9
10288191	135410875	Binimetinib	Pemetrexed	0.183673	0.333333	27	31	9
10288191	23725625	Binimetinib	Olaparib	0.18	0.333333	27	32	9
10288191	1546	Binimetinib	Cladribine	0.179487	0.368421	27	19	7
10288191	6918837	Binimetinib	Panobinostat	0.177778	0.307692	27	26	8
10288191	3062316	Binimetinib	Dasatinib	0.176471	0.333333	27	33	9
10288191	126941	Binimetinib	Methotrexate	0.176471	0.333333	27	33	9
10288191	2942	Binimetinib	Dacarbazine	0.176471	0.461538	27	13	6
10288191	354624	Binimetinib	Clofarabine	0.175	0.35	27	20	7
10288191	49867936	Binimetinib	Ixazomib	0.173077	0.333333	27	34	9
10288191	135565082	Binimetinib	Talazoparib	0.170213	0.296296	27	28	8
10288191	24775005	Binimetinib	Sonidegib	0.169811	0.333333	27	35	9
10288191	148121	Binimetinib	Pralatrexate	0.169811	0.333333	27	35	9
10288191	44480399	Binimetinib	Fruquintinib	0.166667	0.296296	27	29	8
10288191	5329102	Binimetinib	Sunitinib	0.166667	0.296296	27	29	8
10288191	5291	Binimetinib	Imatinib	0.163636	0.333333	27	37	9
10288191	71496458	Binimetinib	Osimertinib	0.163636	0.333333	27	37	9
10288191	50905713	Binimetinib	Duvelisib	0.163265	0.296296	27	30	8
10288191	11626560	Binimetinib	Crizotinib	0.163265	0.296296	27	30	8
10288191	68740	Binimetinib	Zoledronate	0.162162	0.375	27	16	6
10288191	3368	Binimetinib	Fludarabine	0.159091	0.291667	27	24	7
10288191	129073603	Binimetinib	Pralsetinib	0.157895	0.333333	27	39	9
10288191	644241	Binimetinib	Nilotinib	0.157895	0.333333	27	39	9
10288191	596	Binimetinib	Cytarabine	0.157895	0.352941	27	17	6
10288191	4212	Binimetinib	Mitoxantrone	0.156863	0.296296	27	32	8
10288191	9911830	Binimetinib	Tivozanib	0.156863	0.296296	27	32	8
10288191	42611257	Binimetinib	Vemurafenib	0.153846	0.296296	27	33	8
10288191	3461	Binimetinib	Gemcitabine	0.153846	0.333333	27	18	6
10288191	137278711	Binimetinib	Sotorasib	0.152542	0.333333	27	41	9
10288191	2662	Binimetinib	Celecoxib	0.152174	0.269231	27	26	7
10288191	5035	Binimetinib	Raloxifene	0.150943	0.296296	27	34	8
10288191	44462760	Binimetinib	Dabrafenib	0.148148	0.296296	27	35	8
10288191	135565884	Binimetinib	Zanubrutinib	0.148148	0.296296	27	35	8
10288191	253083	Binimetinib	Trifluridine	0.146341	0.3	27	20	6
10288191	2733526	Binimetinib	Tamoxifen	0.145833	0.259259	27	28	7
10288191	67171867	Binimetinib	Darolutamide	0.145833	0.259259	27	28	7
10288191	50922675	Binimetinib	Encorafenib	0.145455	0.296296	27	36	8
10288191	25171648	Binimetinib	tepotinib	0.142857	0.296296	27	37	8
10288191	25102847	Binimetinib	Cabozantinib	0.142857	0.296296	27	37	8
10288191	3657	Binimetinib	Hydroxyurea	0.142857	0.8	27	5	4
10288191	71481097	Binimetinib	Selinexor	0.137255	0.259259	27	31	7
10288191	6194	Binimetinib	Uracil mustard	0.135135	0.333333	27	15	5
10288191	259329	Binimetinib	Estramustine	0.132075	0.259259	27	33	7
10288191	16126651	Binimetinib	Ibrutinib	0.132075	0.259259	27	33	7
10288191	16886	Binimetinib	Decitabine	0.131579	0.3125	27	16	5
10288191	72950888	Binimetinib	umbralisib	0.131148	0.296296	27	42	8
10288191	60838	Binimetinib	Irinotecan	0.129032	0.296296	27	43	8
10288191	3685	Binimetinib	Idarubicin	0.125	0.259259	27	36	7
10288191	3085107	Binimetinib	Daunorubicin	0.12069	0.259259	27	38	7
10288191	134436906	Binimetinib	Selpercatinib	0.118644	0.259259	27	39	7
10288191	32875	Binimetinib	Doxorubicin	0.118644	0.259259	27	39	7
10288191	41867	Binimetinib	Epirubicin	0.118644	0.259259	27	39	7
10288191	285033	Binimetinib	Homoharringtonine	0.118644	0.259259	27	39	7
10288191	241903	Binimetinib	Vinblastine	0.116883	0.333333	27	59	9
10288191	104741	Binimetinib	Fulvestrant	0.114754	0.259259	27	41	7
10288191	49846579	Binimetinib	Venetoclax	0.113924	0.333333	27	61	9
10288191	439525	Binimetinib	Etoposide	0.112903	0.259259	27	42	7
10288191	36314	Binimetinib	Paclitaxel	0.1125	0.333333	27	62	9
10288191	54610154	Binimetinib	Teniposide	0.106061	0.259259	27	46	7
10288191	25136944	Binimetinib	Vinorelbine	0.105882	0.333333	27	67	9
10288191	43805	Binimetinib	Oxaliplatin	0.105263	0.266667	27	15	4
10288191	5799	Binimetinib	Triethylenemelamine	0.105263	0.266667	27	15	4
10288191	148124	Binimetinib	Docetaxel	0.103896	0.296296	27	58	8
10288191	4842	Binimetinib	Pipobroman	0.102564	0.25	27	16	4
10288191	41744	Binimetinib	Valrubicin	0.0985915	0.259259	27	51	7
10288191	11556711	Binimetinib	Carfilzomib	0.0972222	0.259259	27	52	7
10288191	71384	Binimetinib	Dexrazoxane	0.0952381	0.210526	27	19	4
10288191	4033	Binimetinib	Nitrogen mustard	0.09375	0.375	27	8	3
10288191	2578	Binimetinib	Carmustine	0.0833333	0.25	27	12	3
10288191	122130863	Binimetinib	Carboplatin	0.0810811	0.230769	27	13	3
10288191	2907	Binimetinib	Cyclophosphamide	0.0789474	0.214286	27	14	3
10288191	3690	Binimetinib	Ifosfamide	0.0789474	0.214286	27	14	3
10288191	3950	Binimetinib	Lomustine	0.0769231	0.2	27	15	3
10288191	54608729	Binimetinib	Bleomycin	0.0695652	0.296296	27	96	8
10288191	6445540	Binimetinib	Ixabepilone	0.0689655	0.148148	27	35	4
10288191	5352062	Binimetinib	Romidepsin	0.0677966	0.148148	27	36	4
10288191	5746	Binimetinib	Mitomycin	0.0625	0.125	27	24	3
10288191	5453	Binimetinib	Thiotepa	0.0555556	0.181818	27	11	2
10288191	5284616	Binimetinib	Sirolimus	0.0454545	0.148148	27	65	4
10288191	6442177	Binimetinib	Everolimus	0.043956	0.148148	27	68	4
10288191	6918289	Binimetinib	Temsirolimus	0.0416667	0.148148	27	73	4
10288191	5460033	Binimetinib	Cisplatin	0.0322581	0.2	27	5	1
54608729	54608729	Bleomycin	Bleomycin	1	1	96	96	96
54608729	54610154	Bleomycin	Teniposide	0.154472	0.413043	96	46	19
54608729	439525	Bleomycin	Etoposide	0.15	0.428571	96	42	18
54608729	32875	Bleomycin	Doxorubicin	0.144068	0.435897	96	39	17
54608729	41867	Bleomycin	Epirubicin	0.144068	0.435897	96	39	17
54608729	285033	Bleomycin	Homoharringtonine	0.144068	0.435897	96	39	17
54608729	3685	Bleomycin	Idarubicin	0.137931	0.444444	96	36	16
54608729	3085107	Bleomycin	Daunorubicin	0.135593	0.421053	96	38	16
54608729	41744	Bleomycin	Valrubicin	0.130769	0.333333	96	51	17
54608729	49867936	Bleomycin	Ixazomib	0.130435	0.441176	96	34	15
54608729	11556711	Bleomycin	Carfilzomib	0.129771	0.326923	96	52	17
54608729	5352062	Bleomycin	Romidepsin	0.128205	0.416667	96	36	15
54608729	5284616	Bleomycin	Sirolimus	0.125874	0.276923	96	65	18
54608729	6442177	Bleomycin	Everolimus	0.123288	0.264706	96	68	18
54608729	6918289	Bleomycin	Temsirolimus	0.119205	0.246575	96	73	18
54608729	5329102	Bleomycin	Sunitinib	0.116071	0.448276	96	29	13
54608729	36314	Bleomycin	Paclitaxel	0.112676	0.258065	96	62	16
54608729	4842	Bleomycin	Pipobroman	0.108911	0.6875	96	16	11
54608729	148124	Bleomycin	Docetaxel	0.107914	0.258621	96	58	15
54608729	23725625	Bleomycin	Olaparib	0.103448	0.375	96	32	12
54608729	6445540	Bleomycin	Ixabepilone	0.10084	0.342857	96	35	12
54608729	6918837	Bleomycin	Panobinostat	0.0990991	0.423077	96	26	11
54608729	67171867	Bleomycin	Darolutamide	0.0973451	0.392857	96	28	11
54608729	11625818	Bleomycin	Idelalisib	0.0948276	0.354839	96	31	11
54608729	60700	Bleomycin	Topotecan	0.0948276	0.354839	96	31	11
54608729	135410875	Bleomycin	Pemetrexed	0.0948276	0.354839	96	31	11
54608729	126941	Bleomycin	Methotrexate	0.0932203	0.333333	96	33	11
54608729	86705695	Bleomycin	Pemigatinib	0.0916667	0.314286	96	35	11
54608729	148121	Bleomycin	Pralatrexate	0.0916667	0.314286	96	35	11
54608729	5746	Bleomycin	Mitomycin	0.0909091	0.416667	96	24	10
54608729	129073603	Bleomycin	Pralsetinib	0.0887097	0.282051	96	39	11
54608729	16222096	Bleomycin	Cobimetinib	0.0862069	0.333333	96	30	10
54608729	60838	Bleomycin	Irinotecan	0.0859375	0.255814	96	43	11
54608729	71384	Bleomycin	Dexrazoxane	0.0849057	0.473684	96	19	9
54608729	44631912	Bleomycin	Ribociclib	0.0847458	0.3125	96	32	10
54608729	68029831	Bleomycin	Trilaciclib	0.0840336	0.30303	96	33	10
54608729	241903	Bleomycin	Vinblastine	0.0839161	0.20339	96	59	12
54608729	135565884	Bleomycin	Zanubrutinib	0.0826446	0.285714	96	35	10
54608729	134436906	Bleomycin	Selpercatinib	0.08	0.25641	96	39	10
54608729	25136944	Bleomycin	Vinorelbine	0.0794702	0.179104	96	67	12
54608729	135565082	Bleomycin	Talazoparib	0.0782609	0.321429	96	28	9
54608729	3950	Bleomycin	Lomustine	0.0776699	0.533333	96	15	8
54608729	50905713	Bleomycin	Duvelisib	0.0769231	0.3	96	30	9
54608729	71731823	Bleomycin	Lorlatinib	0.0769231	0.3	96	30	9
54608729	16886	Bleomycin	Decitabine	0.0769231	0.5	96	16	8
54608729	596	Bleomycin	Cytarabine	0.0761905	0.470588	96	17	8
54608729	3461	Bleomycin	Gemcitabine	0.0754717	0.444444	96	18	8
54608729	16126651	Bleomycin	Ibrutinib	0.075	0.272727	96	33	9
54608729	5311	Bleomycin	Vorinostat	0.0747664	0.421053	96	19	8
54608729	1546	Bleomycin	Cladribine	0.0747664	0.421053	96	19	8
54608729	354624	Bleomycin	Clofarabine	0.0740741	0.4	96	20	8
54608729	253083	Bleomycin	Trifluridine	0.0740741	0.4	96	20	8
54608729	5328940	Bleomycin	Bosutinib	0.0731707	0.25	96	36	9
54608729	5291	Bleomycin	Imatinib	0.0725806	0.243243	96	37	9
54608729	3368	Bleomycin	Fludarabine	0.0714286	0.333333	96	24	8
54608729	68165256	Bleomycin	Brigatinib	0.0708661	0.225	96	40	9
54608729	49803313	Bleomycin	Gilteritinib	0.0708661	0.225	96	40	9
54608729	137278711	Bleomycin	Sotorasib	0.0703125	0.219512	96	41	9
54608729	10127622	Bleomycin	Selumetinib	0.0695652	0.296296	96	27	8
54608729	2942	Bleomycin	Dacarbazine	0.0686275	0.538462	96	13	7
54608729	49846579	Bleomycin	Venetoclax	0.0680272	0.163934	96	61	10
54608729	3690	Bleomycin	Ifosfamide	0.0679612	0.5	96	14	7
54608729	4212	Bleomycin	Mitoxantrone	0.0666667	0.25	96	32	8
54608729	3062316	Bleomycin	Dasatinib	0.0661157	0.242424	96	33	8
54608729	67462786	Bleomycin	Erdafitinib	0.0661157	0.242424	96	33	8
54608729	5035	Bleomycin	Raloxifene	0.0655738	0.235294	96	34	8
54608729	44462760	Bleomycin	Dabrafenib	0.0650407	0.228571	96	35	8
54608729	24775005	Bleomycin	Sonidegib	0.0650407	0.228571	96	35	8
54608729	460612	Bleomycin	Melphalan	0.0648148	0.368421	96	19	7
54608729	50922675	Bleomycin	Encorafenib	0.0645161	0.222222	96	36	8
54608729	16722836	Bleomycin	Fedratinib	0.064	0.216216	96	37	8
54608729	644241	Bleomycin	Nilotinib	0.0629921	0.205128	96	39	8
54608729	3385	Bleomycin	Fluorouracil	0.0606061	0.666667	96	9	6
54608729	667490	Bleomycin	Mercaptopurine	0.06	0.6	96	10	6
54608729	2723601	Bleomycin	Tioguanine	0.0594059	0.545455	96	11	6
54608729	44480399	Bleomycin	Fruquintinib	0.059322	0.241379	96	29	7
54608729	176870	Bleomycin	Erlotinib	0.059322	0.241379	96	29	7
54608729	3081361	Bleomycin	Vandetanib	0.0588235	0.233333	96	30	7
54608729	122130863	Bleomycin	Carboplatin	0.0582524	0.461538	96	13	6
54608729	42611257	Bleomycin	Vemurafenib	0.057377	0.212121	96	33	7
54608729	5330286	Bleomycin	Palbociclib	0.057377	0.212121	96	33	7
54608729	259329	Bleomycin	Estramustine	0.057377	0.212121	96	33	7
54608729	11511120	Bleomycin	Dacomitinib	0.057377	0.212121	96	33	7
54608729	43805	Bleomycin	Oxaliplatin	0.0571429	0.4	96	15	6
54608729	6194	Bleomycin	Uracil mustard	0.0571429	0.4	96	15	6
54608729	5799	Bleomycin	Triethylenemelamine	0.0571429	0.4	96	15	6
54608729	51039094	Bleomycin	Tucatinib	0.056	0.194444	96	36	7
54608729	25171648	Bleomycin	tepotinib	0.0555556	0.189189	96	37	7
54608729	71496458	Bleomycin	Osimertinib	0.0555556	0.189189	96	37	7
54608729	25102847	Bleomycin	Cabozantinib	0.0555556	0.189189	96	37	7
54608729	57379345	Bleomycin	Ceritinib	0.0551181	0.184211	96	38	7
54608729	2708	Bleomycin	Chlorambucil	0.0550459	0.315789	96	19	6
54608729	9915743	Bleomycin	Neratinib	0.0542636	0.175	96	40	7
54608729	208908	Bleomycin	Lapatinib	0.0542636	0.175	96	40	7
54608729	104741	Bleomycin	Fulvestrant	0.0538462	0.170732	96	41	7
54608729	72950888	Bleomycin	umbralisib	0.0534351	0.166667	96	42	7
54608729	2733526	Bleomycin	Tamoxifen	0.0508475	0.214286	96	28	6
54608729	4033	Bleomycin	Nitrogen mustard	0.0505051	0.625	96	8	5
54608729	9823820	Bleomycin	Lenvatinib	0.05	0.2	96	30	6
54608729	11626560	Bleomycin	Crizotinib	0.05	0.2	96	30	6
54608729	9911830	Bleomycin	Tivozanib	0.0491803	0.1875	96	32	6
54608729	2578	Bleomycin	Carmustine	0.0485437	0.416667	96	12	5
54608729	2907	Bleomycin	Cyclophosphamide	0.047619	0.357143	96	14	5
54608729	11707110	Bleomycin	Trametinib	0.0472441	0.162162	96	37	6
54608729	68740	Bleomycin	Zoledronate	0.046729	0.3125	96	16	5
54608729	2662	Bleomycin	Celecoxib	0.042735	0.192308	96	26	5
54608729	71481097	Bleomycin	Selinexor	0.0409836	0.16129	96	31	5
54608729	4211	Bleomycin	Mitotane	0.0363636	0.222222	96	18	4
54608729	3657	Bleomycin	Hydroxyurea	0.0306122	0.6	96	5	3
54608729	5453	Bleomycin	Thiotepa	0.0190476	0.181818	96	11	2
54608729	5460033	Bleomycin	Cisplatin	0.01	0.2	96	5	1
5328940	5328940	Bosutinib	Bosutinib	1	1	36	36	36
5328940	3081361	Bosutinib	Vandetanib	0.5	0.733333	36	30	22
5328940	176870	Bosutinib	Erlotinib	0.477273	0.724138	36	29	21
5328940	9915743	Bosutinib	Neratinib	0.407407	0.611111	36	40	22
5328940	11511120	Bosutinib	Dacomitinib	0.352941	0.545455	36	33	18
5328940	10127622	Bosutinib	Selumetinib	0.3125	0.555556	36	27	15
5328940	67462786	Bosutinib	Erdafitinib	0.301887	0.484848	36	33	16
5328940	51039094	Bosutinib	Tucatinib	0.285714	0.444444	36	36	16
5328940	208908	Bosutinib	Lapatinib	0.266667	0.444444	36	40	16
5328940	9911830	Bosutinib	Tivozanib	0.259259	0.4375	36	32	14
5328940	11707110	Bosutinib	Trametinib	0.258621	0.416667	36	37	15
5328940	44480399	Bosutinib	Fruquintinib	0.25	0.448276	36	29	13
5328940	16222096	Bosutinib	Cobimetinib	0.245283	0.433333	36	30	13
5328940	4842	Bosutinib	Pipobroman	0.238095	0.625	36	16	10
5328940	25102847	Bosutinib	Cabozantinib	0.237288	0.388889	36	37	14
5328940	9823820	Bosutinib	Lenvatinib	0.222222	0.4	36	30	12
5328940	60700	Bosutinib	Topotecan	0.218182	0.387097	36	31	12
5328940	16722836	Bosutinib	Fedratinib	0.216667	0.361111	36	37	13
5328940	5746	Bosutinib	Mitomycin	0.2	0.416667	36	24	10
5328940	60838	Bosutinib	Irinotecan	0.19697	0.361111	36	43	13
5328940	71384	Bosutinib	Dexrazoxane	0.195652	0.473684	36	19	9
5328940	57379345	Bosutinib	Ceritinib	0.193548	0.333333	36	38	12
5328940	4212	Bosutinib	Mitoxantrone	0.192982	0.34375	36	32	11
5328940	134436906	Bosutinib	Selpercatinib	0.190476	0.333333	36	39	12
5328940	68165256	Bosutinib	Brigatinib	0.1875	0.333333	36	40	12
5328940	49803313	Bosutinib	Gilteritinib	0.1875	0.333333	36	40	12
5328940	86705695	Bosutinib	Pemigatinib	0.183333	0.314286	36	35	11
5328940	3085107	Bosutinib	Daunorubicin	0.174603	0.305556	36	38	11
5328940	23725625	Bosutinib	Olaparib	0.172414	0.3125	36	32	10
5328940	32875	Bosutinib	Doxorubicin	0.171875	0.305556	36	39	11
5328940	41867	Bosutinib	Epirubicin	0.171875	0.305556	36	39	11
5328940	2708	Bosutinib	Chlorambucil	0.170213	0.421053	36	19	8
5328940	5311	Bosutinib	Vorinostat	0.170213	0.421053	36	19	8
5328940	460612	Bosutinib	Melphalan	0.170213	0.421053	36	19	8
5328940	6918837	Bosutinib	Panobinostat	0.169811	0.346154	36	26	9
5328940	5035	Bosutinib	Raloxifene	0.166667	0.294118	36	34	10
5328940	2733526	Bosutinib	Tamoxifen	0.163636	0.321429	36	28	9
5328940	135565082	Bosutinib	Talazoparib	0.163636	0.321429	36	28	9
5328940	3690	Bosutinib	Ifosfamide	0.162791	0.5	36	14	7
5328940	3685	Bosutinib	Idarubicin	0.16129	0.277778	36	36	10
5328940	5352062	Bosutinib	Romidepsin	0.16129	0.277778	36	36	10
5328940	71496458	Bosutinib	Osimertinib	0.15873	0.277778	36	37	10
5328940	50905713	Bosutinib	Duvelisib	0.157895	0.3	36	30	9
5328940	4033	Bosutinib	Nitrogen mustard	0.157895	0.75	36	8	6
5328940	11625818	Bosutinib	Idelalisib	0.155172	0.290323	36	31	9
5328940	285033	Bosutinib	Homoharringtonine	0.153846	0.277778	36	39	10
5328940	3062316	Bosutinib	Dasatinib	0.15	0.272727	36	33	9
5328940	42611257	Bosutinib	Vemurafenib	0.15	0.272727	36	33	9
5328940	137278711	Bosutinib	Sotorasib	0.149254	0.277778	36	41	10
5328940	4211	Bosutinib	Mitotane	0.148936	0.388889	36	18	7
5328940	72950888	Bosutinib	umbralisib	0.147059	0.277778	36	42	10
5328940	41744	Bosutinib	Valrubicin	0.144737	0.305556	36	51	11
5328940	5291	Bosutinib	Imatinib	0.140625	0.25	36	37	9
5328940	5329102	Bosutinib	Sunitinib	0.140351	0.275862	36	29	8
5328940	71731823	Bosutinib	Lorlatinib	0.137931	0.266667	36	30	8
5328940	11626560	Bosutinib	Crizotinib	0.137931	0.266667	36	30	8
5328940	129073603	Bosutinib	Pralsetinib	0.136364	0.25	36	39	9
5328940	6194	Bosutinib	Uracil mustard	0.133333	0.4	36	15	6
5328940	5330286	Bosutinib	Palbociclib	0.131148	0.242424	36	33	8
5328940	68029831	Bosutinib	Trilaciclib	0.131148	0.242424	36	33	8
5328940	126941	Bosutinib	Methotrexate	0.131148	0.242424	36	33	8
5328940	259329	Bosutinib	Estramustine	0.131148	0.242424	36	33	8
5328940	16126651	Bosutinib	Ibrutinib	0.131148	0.242424	36	33	8
5328940	439525	Bosutinib	Etoposide	0.130435	0.25	36	42	9
5328940	49867936	Bosutinib	Ixazomib	0.129032	0.235294	36	34	8
5328940	596	Bosutinib	Cytarabine	0.12766	0.352941	36	17	6
5328940	2662	Bosutinib	Celecoxib	0.127273	0.269231	36	26	7
5328940	135565884	Bosutinib	Zanubrutinib	0.126984	0.228571	36	35	8
5328940	24775005	Bosutinib	Sonidegib	0.126984	0.228571	36	35	8
5328940	3461	Bosutinib	Gemcitabine	0.125	0.333333	36	18	6
5328940	3385	Bosutinib	Fluorouracil	0.125	0.555556	36	9	5
5328940	54610154	Bosutinib	Teniposide	0.123288	0.25	36	46	9
5328940	67171867	Bosutinib	Darolutamide	0.122807	0.25	36	28	7
5328940	1546	Bosutinib	Cladribine	0.122449	0.315789	36	19	6
5328940	667490	Bosutinib	Mercaptopurine	0.121951	0.5	36	10	5
5328940	354624	Bosutinib	Clofarabine	0.12	0.3	36	20	6
5328940	253083	Bosutinib	Trifluridine	0.12	0.3	36	20	6
5328940	644241	Bosutinib	Nilotinib	0.119403	0.222222	36	39	8
5328940	2723601	Bosutinib	Tioguanine	0.119048	0.454545	36	11	5
5328940	241903	Bosutinib	Vinblastine	0.117647	0.277778	36	59	10
5328940	135410875	Bosutinib	Pemetrexed	0.116667	0.225806	36	31	7
5328940	49846579	Bosutinib	Venetoclax	0.114943	0.277778	36	61	10
5328940	44631912	Bosutinib	Ribociclib	0.114754	0.21875	36	32	7
5328940	11556711	Bosutinib	Carfilzomib	0.113924	0.25	36	52	9
5328940	2942	Bosutinib	Dacarbazine	0.113636	0.384615	36	13	5
5328940	3368	Bosutinib	Fludarabine	0.111111	0.25	36	24	6
5328940	2907	Bosutinib	Cyclophosphamide	0.111111	0.357143	36	14	5
5328940	5284616	Bosutinib	Sirolimus	0.10989	0.277778	36	65	10
5328940	44462760	Bosutinib	Dabrafenib	0.109375	0.2	36	35	7
5328940	6445540	Bosutinib	Ixabepilone	0.109375	0.2	36	35	7
5328940	148121	Bosutinib	Pralatrexate	0.109375	0.2	36	35	7
5328940	3950	Bosutinib	Lomustine	0.108696	0.333333	36	15	5
5328940	50922675	Bosutinib	Encorafenib	0.107692	0.194444	36	36	7
5328940	25136944	Bosutinib	Vinorelbine	0.107527	0.277778	36	67	10
5328940	6442177	Bosutinib	Everolimus	0.106383	0.277778	36	68	10
5328940	16886	Bosutinib	Decitabine	0.106383	0.3125	36	16	5
5328940	25171648	Bosutinib	tepotinib	0.106061	0.194444	36	37	7
5328940	6918289	Bosutinib	Temsirolimus	0.10101	0.277778	36	73	10
5328940	104741	Bosutinib	Fulvestrant	0.1	0.194444	36	41	7
5328940	71481097	Bosutinib	Selinexor	0.0983607	0.193548	36	31	6
5328940	2578	Bosutinib	Carmustine	0.0909091	0.333333	36	12	4
5328940	36314	Bosutinib	Paclitaxel	0.0888889	0.222222	36	62	8
5328940	122130863	Bosutinib	Carboplatin	0.0888889	0.307692	36	13	4
5328940	43805	Bosutinib	Oxaliplatin	0.0851064	0.266667	36	15	4
5328940	68740	Bosutinib	Zoledronate	0.0833333	0.25	36	16	4
5328940	148124	Bosutinib	Docetaxel	0.0804598	0.194444	36	58	7
5328940	5799	Bosutinib	Triethylenemelamine	0.0625	0.2	36	15	3
5328940	3657	Bosutinib	Hydroxyurea	0.0512821	0.4	36	5	2
5328940	5453	Bosutinib	Thiotepa	0.0444444	0.181818	36	11	2
5328940	5460033	Bosutinib	Cisplatin	0.025	0.2	36	5	1
68165256	68165256	Brigatinib	Brigatinib	1	1	40	40	40
68165256	49803313	Brigatinib	Gilteritinib	0.481481	0.65	40	40	26
68165256	57379345	Brigatinib	Ceritinib	0.418182	0.605263	40	38	23
68165256	16722836	Brigatinib	Fedratinib	0.350877	0.540541	40	37	20
68165256	71496458	Brigatinib	Osimertinib	0.327586	0.513514	40	37	19
68165256	44631912	Brigatinib	Ribociclib	0.309091	0.53125	40	32	17
68165256	5330286	Brigatinib	Palbociclib	0.303571	0.515152	40	33	17
68165256	68029831	Brigatinib	Trilaciclib	0.303571	0.515152	40	33	17
68165256	176870	Brigatinib	Erlotinib	0.232143	0.448276	40	29	13
68165256	2708	Brigatinib	Chlorambucil	0.229167	0.578947	40	19	11
68165256	5311	Brigatinib	Vorinostat	0.229167	0.578947	40	19	11
68165256	460612	Brigatinib	Melphalan	0.229167	0.578947	40	19	11
68165256	3081361	Brigatinib	Vandetanib	0.22807	0.433333	40	30	13
68165256	10127622	Brigatinib	Selumetinib	0.218182	0.444444	40	27	12
68165256	4842	Brigatinib	Pipobroman	0.217391	0.625	40	16	10
68165256	11511120	Brigatinib	Dacomitinib	0.216667	0.393939	40	33	13
68165256	51039094	Brigatinib	Tucatinib	0.206349	0.361111	40	36	13
68165256	5291	Brigatinib	Imatinib	0.203125	0.351351	40	37	13
68165256	644241	Brigatinib	Nilotinib	0.19697	0.333333	40	39	13
68165256	67462786	Brigatinib	Erdafitinib	0.196721	0.363636	40	33	12
68165256	5799	Brigatinib	Triethylenemelamine	0.195652	0.6	40	15	9
68165256	208908	Brigatinib	Lapatinib	0.19403	0.325	40	40	13
68165256	241903	Brigatinib	Vinblastine	0.192771	0.4	40	59	16
68165256	86705695	Brigatinib	Pemigatinib	0.190476	0.342857	40	35	12
68165256	24775005	Brigatinib	Sonidegib	0.190476	0.342857	40	35	12
68165256	11707110	Brigatinib	Trametinib	0.184615	0.324324	40	37	12
68165256	25102847	Brigatinib	Cabozantinib	0.184615	0.324324	40	37	12
68165256	4212	Brigatinib	Mitoxantrone	0.180328	0.34375	40	32	11
68165256	71384	Brigatinib	Dexrazoxane	0.18	0.473684	40	19	9
68165256	9915743	Brigatinib	Neratinib	0.176471	0.3	40	40	12
68165256	25136944	Brigatinib	Vinorelbine	0.175824	0.4	40	67	16
68165256	135565082	Brigatinib	Talazoparib	0.172414	0.357143	40	28	10
68165256	6194	Brigatinib	Uracil mustard	0.170213	0.533333	40	15	8
68165256	60838	Brigatinib	Irinotecan	0.169014	0.3	40	43	12
68165256	16222096	Brigatinib	Cobimetinib	0.166667	0.333333	40	30	10
68165256	134436906	Brigatinib	Selpercatinib	0.161765	0.282051	40	39	11
68165256	23725625	Brigatinib	Olaparib	0.16129	0.3125	40	32	10
68165256	2723601	Brigatinib	Tioguanine	0.159091	0.636364	40	11	7
68165256	126941	Brigatinib	Methotrexate	0.15873	0.30303	40	33	10
68165256	49846579	Brigatinib	Venetoclax	0.147727	0.325	40	61	13
68165256	3950	Brigatinib	Lomustine	0.145833	0.466667	40	15	7
68165256	129073603	Brigatinib	Pralsetinib	0.144928	0.25641	40	39	10
68165256	5746	Brigatinib	Mitomycin	0.142857	0.333333	40	24	8
68165256	4033	Brigatinib	Nitrogen mustard	0.142857	0.75	40	8	6
68165256	137278711	Brigatinib	Sotorasib	0.140845	0.25	40	41	10
68165256	3062316	Brigatinib	Dasatinib	0.140625	0.272727	40	33	9
68165256	596	Brigatinib	Cytarabine	0.14	0.411765	40	17	7
68165256	3385	Brigatinib	Fluorouracil	0.139535	0.666667	40	9	6
68165256	3461	Brigatinib	Gemcitabine	0.137255	0.388889	40	18	7
68165256	667490	Brigatinib	Mercaptopurine	0.136364	0.6	40	10	6
68165256	1546	Brigatinib	Cladribine	0.134615	0.368421	40	19	7
68165256	5352062	Brigatinib	Romidepsin	0.134328	0.25	40	36	9
68165256	2733526	Brigatinib	Tamoxifen	0.133333	0.285714	40	28	8
68165256	354624	Brigatinib	Clofarabine	0.132075	0.35	40	20	7
68165256	44480399	Brigatinib	Fruquintinib	0.131148	0.275862	40	29	8
68165256	5329102	Brigatinib	Sunitinib	0.131148	0.275862	40	29	8
68165256	9823820	Brigatinib	Lenvatinib	0.129032	0.266667	40	30	8
68165256	50905713	Brigatinib	Duvelisib	0.129032	0.266667	40	30	8
68165256	71731823	Brigatinib	Lorlatinib	0.129032	0.266667	40	30	8
68165256	11626560	Brigatinib	Crizotinib	0.129032	0.266667	40	30	8
68165256	285033	Brigatinib	Homoharringtonine	0.128571	0.230769	40	39	9
68165256	11625818	Brigatinib	Idelalisib	0.126984	0.258065	40	31	8
68165256	9911830	Brigatinib	Tivozanib	0.125	0.25	40	32	8
68165256	3690	Brigatinib	Ifosfamide	0.125	0.428571	40	14	6
68165256	259329	Brigatinib	Estramustine	0.123077	0.242424	40	33	8
68165256	16126651	Brigatinib	Ibrutinib	0.123077	0.242424	40	33	8
68165256	3368	Brigatinib	Fludarabine	0.122807	0.291667	40	24	7
68165256	43805	Brigatinib	Oxaliplatin	0.122449	0.4	40	15	6
68165256	11556711	Brigatinib	Carfilzomib	0.121951	0.25	40	52	10
68165256	49867936	Brigatinib	Ixazomib	0.121212	0.235294	40	34	8
68165256	5035	Brigatinib	Raloxifene	0.121212	0.235294	40	34	8
68165256	16886	Brigatinib	Decitabine	0.12	0.375	40	16	6
68165256	6445540	Brigatinib	Ixabepilone	0.119403	0.228571	40	35	8
68165256	135565884	Brigatinib	Zanubrutinib	0.119403	0.228571	40	35	8
68165256	148121	Brigatinib	Pralatrexate	0.119403	0.228571	40	35	8
68165256	2662	Brigatinib	Celecoxib	0.118644	0.269231	40	26	7
68165256	50922675	Brigatinib	Encorafenib	0.117647	0.222222	40	36	8
68165256	4211	Brigatinib	Mitotane	0.115385	0.333333	40	18	6
68165256	3085107	Brigatinib	Daunorubicin	0.114286	0.210526	40	38	8
68165256	32875	Brigatinib	Doxorubicin	0.112676	0.205128	40	39	8
68165256	41867	Brigatinib	Epirubicin	0.112676	0.205128	40	39	8
68165256	253083	Brigatinib	Trifluridine	0.111111	0.3	40	20	6
68165256	60700	Brigatinib	Topotecan	0.109375	0.225806	40	31	7
68165256	135410875	Brigatinib	Pemetrexed	0.109375	0.225806	40	31	7
68165256	439525	Brigatinib	Etoposide	0.108108	0.2	40	42	8
68165256	72950888	Brigatinib	umbralisib	0.108108	0.2	40	42	8
68165256	42611257	Brigatinib	Vemurafenib	0.106061	0.212121	40	33	7
68165256	2942	Brigatinib	Dacarbazine	0.104167	0.384615	40	13	5
68165256	44462760	Brigatinib	Dabrafenib	0.102941	0.2	40	35	7
68165256	54610154	Brigatinib	Teniposide	0.102564	0.2	40	46	8
68165256	2907	Brigatinib	Cyclophosphamide	0.102041	0.357143	40	14	5
68165256	3685	Brigatinib	Idarubicin	0.101449	0.194444	40	36	7
68165256	25171648	Brigatinib	tepotinib	0.1	0.189189	40	37	7
68165256	6918837	Brigatinib	Panobinostat	0.1	0.230769	40	26	6
68165256	67171867	Brigatinib	Darolutamide	0.0967742	0.214286	40	28	6
68165256	41744	Brigatinib	Valrubicin	0.0963855	0.2	40	51	8
68165256	104741	Brigatinib	Fulvestrant	0.0945946	0.175	40	41	7
68165256	71481097	Brigatinib	Selinexor	0.0923077	0.193548	40	31	6
68165256	2578	Brigatinib	Carmustine	0.0833333	0.333333	40	12	4
68165256	5284616	Brigatinib	Sirolimus	0.0824742	0.2	40	65	8
68165256	122130863	Brigatinib	Carboplatin	0.0816327	0.307692	40	13	4
68165256	6442177	Brigatinib	Everolimus	0.08	0.2	40	68	8
68165256	68740	Brigatinib	Zoledronate	0.0769231	0.25	40	16	4
68165256	6918289	Brigatinib	Temsirolimus	0.0761905	0.2	40	73	8
68165256	36314	Brigatinib	Paclitaxel	0.0736842	0.175	40	62	7
68165256	148124	Brigatinib	Docetaxel	0.0652174	0.15	40	58	6
68165256	3657	Brigatinib	Hydroxyurea	0.0465116	0.4	40	5	2
68165256	5453	Brigatinib	Thiotepa	0.0408163	0.181818	40	11	2
68165256	5460033	Brigatinib	Cisplatin	0.0227273	0.2	40	5	1
25102847	25102847	Cabozantinib	Cabozantinib	1	1	37	37	37
25102847	9911830	Cabozantinib	Tivozanib	0.533333	0.75	37	32	24
25102847	9823820	Cabozantinib	Lenvatinib	0.488889	0.733333	37	30	22
25102847	44480399	Cabozantinib	Fruquintinib	0.434783	0.689655	37	29	20
25102847	51039094	Cabozantinib	Tucatinib	0.258621	0.416667	37	36	15
25102847	176870	Cabozantinib	Erlotinib	0.245283	0.448276	37	29	13
25102847	5311	Cabozantinib	Vorinostat	0.244444	0.578947	37	19	11
25102847	3081361	Cabozantinib	Vandetanib	0.240741	0.433333	37	30	13
25102847	16126651	Cabozantinib	Ibrutinib	0.206897	0.363636	37	33	12
25102847	135565884	Cabozantinib	Zanubrutinib	0.2	0.342857	37	35	12
25102847	71496458	Cabozantinib	Osimertinib	0.193548	0.324324	37	37	12
25102847	60700	Cabozantinib	Topotecan	0.192982	0.354839	37	31	11
25102847	2708	Cabozantinib	Chlorambucil	0.191489	0.473684	37	19	9
25102847	460612	Cabozantinib	Melphalan	0.191489	0.473684	37	19	9
25102847	11511120	Cabozantinib	Dacomitinib	0.186441	0.333333	37	33	11
25102847	49803313	Cabozantinib	Gilteritinib	0.184615	0.324324	37	40	12
25102847	9915743	Cabozantinib	Neratinib	0.184615	0.324324	37	40	12
25102847	135565082	Cabozantinib	Talazoparib	0.181818	0.357143	37	28	10
25102847	60838	Cabozantinib	Irinotecan	0.176471	0.324324	37	43	12
25102847	3085107	Cabozantinib	Daunorubicin	0.171875	0.297297	37	38	11
25102847	4212	Cabozantinib	Mitoxantrone	0.169492	0.3125	37	32	10
25102847	32875	Cabozantinib	Doxorubicin	0.169231	0.297297	37	39	11
25102847	41867	Cabozantinib	Epirubicin	0.169231	0.297297	37	39	11
25102847	3062316	Cabozantinib	Dasatinib	0.166667	0.30303	37	33	10
25102847	3685	Cabozantinib	Idarubicin	0.15873	0.277778	37	36	10
25102847	11707110	Cabozantinib	Trametinib	0.15625	0.27027	37	37	10
25102847	5291	Cabozantinib	Imatinib	0.15625	0.27027	37	37	10
25102847	16722836	Cabozantinib	Fedratinib	0.15625	0.27027	37	37	10
25102847	50905713	Cabozantinib	Duvelisib	0.155172	0.3	37	30	9
25102847	49846579	Cabozantinib	Venetoclax	0.152941	0.351351	37	61	13
25102847	11625818	Cabozantinib	Idelalisib	0.152542	0.290323	37	31	9
25102847	134436906	Cabozantinib	Selpercatinib	0.151515	0.27027	37	39	10
25102847	644241	Cabozantinib	Nilotinib	0.151515	0.27027	37	39	10
25102847	208908	Cabozantinib	Lapatinib	0.149254	0.27027	37	40	10
25102847	67462786	Cabozantinib	Erdafitinib	0.147541	0.272727	37	33	9
25102847	126941	Cabozantinib	Methotrexate	0.147541	0.272727	37	33	9
25102847	6918837	Cabozantinib	Panobinostat	0.145455	0.307692	37	26	8
25102847	5035	Cabozantinib	Raloxifene	0.145161	0.264706	37	34	9
25102847	86705695	Cabozantinib	Pemigatinib	0.142857	0.257143	37	35	9
25102847	24775005	Cabozantinib	Sonidegib	0.142857	0.257143	37	35	9
25102847	10127622	Cabozantinib	Selumetinib	0.142857	0.296296	37	27	8
25102847	41744	Cabozantinib	Valrubicin	0.142857	0.297297	37	51	11
25102847	241903	Cabozantinib	Vinblastine	0.142857	0.324324	37	59	12
25102847	2733526	Cabozantinib	Tamoxifen	0.140351	0.285714	37	28	8
25102847	5329102	Cabozantinib	Sunitinib	0.137931	0.275862	37	29	8
25102847	122130863	Cabozantinib	Carboplatin	0.136364	0.461538	37	13	6
25102847	16222096	Cabozantinib	Cobimetinib	0.135593	0.266667	37	30	8
25102847	23725625	Cabozantinib	Olaparib	0.131148	0.25	37	32	8
25102847	44631912	Cabozantinib	Ribociclib	0.131148	0.25	37	32	8
25102847	137278711	Cabozantinib	Sotorasib	0.130435	0.243243	37	41	9
25102847	25136944	Cabozantinib	Vinorelbine	0.130435	0.324324	37	67	12
25102847	6194	Cabozantinib	Uracil mustard	0.130435	0.4	37	15	6
25102847	42611257	Cabozantinib	Vemurafenib	0.129032	0.242424	37	33	8
25102847	5330286	Cabozantinib	Palbociclib	0.129032	0.242424	37	33	8
25102847	68029831	Cabozantinib	Trilaciclib	0.129032	0.242424	37	33	8
25102847	259329	Cabozantinib	Estramustine	0.129032	0.242424	37	33	8
25102847	439525	Cabozantinib	Etoposide	0.128571	0.243243	37	42	9
25102847	72950888	Cabozantinib	umbralisib	0.128571	0.243243	37	42	9
25102847	4842	Cabozantinib	Pipobroman	0.12766	0.375	37	16	6
25102847	2662	Cabozantinib	Celecoxib	0.125	0.269231	37	26	7
25102847	4211	Cabozantinib	Mitotane	0.122449	0.333333	37	18	6
25102847	3385	Cabozantinib	Fluorouracil	0.121951	0.555556	37	9	5
25102847	54610154	Cabozantinib	Teniposide	0.121622	0.243243	37	46	9
25102847	57379345	Cabozantinib	Ceritinib	0.119403	0.216216	37	38	8
25102847	667490	Cabozantinib	Mercaptopurine	0.119048	0.5	37	10	5
25102847	285033	Cabozantinib	Homoharringtonine	0.117647	0.216216	37	39	8
25102847	71731823	Cabozantinib	Lorlatinib	0.116667	0.233333	37	30	7
25102847	11626560	Cabozantinib	Crizotinib	0.116667	0.233333	37	30	7
25102847	2723601	Cabozantinib	Tioguanine	0.116279	0.454545	37	11	5
25102847	135410875	Cabozantinib	Pemetrexed	0.114754	0.225806	37	31	7
25102847	5746	Cabozantinib	Mitomycin	0.109091	0.25	37	24	6
25102847	3690	Cabozantinib	Ifosfamide	0.108696	0.357143	37	14	5
25102847	44462760	Cabozantinib	Dabrafenib	0.107692	0.2	37	35	7
25102847	3950	Cabozantinib	Lomustine	0.106383	0.333333	37	15	5
25102847	50922675	Cabozantinib	Encorafenib	0.106061	0.194444	37	36	7
25102847	596	Cabozantinib	Cytarabine	0.102041	0.294118	37	17	5
25102847	67171867	Cabozantinib	Darolutamide	0.101695	0.214286	37	28	6
25102847	129073603	Cabozantinib	Pralsetinib	0.101449	0.189189	37	39	7
25102847	3461	Cabozantinib	Gemcitabine	0.1	0.277778	37	18	5
25102847	104741	Cabozantinib	Fulvestrant	0.0985915	0.189189	37	41	7
25102847	71384	Cabozantinib	Dexrazoxane	0.0980392	0.263158	37	19	5
25102847	1546	Cabozantinib	Cladribine	0.0980392	0.263158	37	19	5
25102847	4033	Cabozantinib	Nitrogen mustard	0.097561	0.5	37	8	4
25102847	71481097	Cabozantinib	Selinexor	0.0967742	0.193548	37	31	6
25102847	354624	Cabozantinib	Clofarabine	0.0961538	0.25	37	20	5
25102847	253083	Cabozantinib	Trifluridine	0.0961538	0.25	37	20	5
25102847	49867936	Cabozantinib	Ixazomib	0.0923077	0.176471	37	34	6
25102847	6445540	Cabozantinib	Ixabepilone	0.0909091	0.171429	37	35	6
25102847	148121	Cabozantinib	Pralatrexate	0.0909091	0.171429	37	35	6
25102847	5352062	Cabozantinib	Romidepsin	0.0895522	0.166667	37	36	6
25102847	3368	Cabozantinib	Fludarabine	0.0892857	0.208333	37	24	5
25102847	2578	Cabozantinib	Carmustine	0.0888889	0.333333	37	12	4
25102847	25171648	Cabozantinib	tepotinib	0.0882353	0.162162	37	37	6
25102847	2942	Cabozantinib	Dacarbazine	0.0869565	0.307692	37	13	4
25102847	2907	Cabozantinib	Cyclophosphamide	0.0851064	0.285714	37	14	4
25102847	43805	Cabozantinib	Oxaliplatin	0.0833333	0.266667	37	15	4
25102847	68740	Cabozantinib	Zoledronate	0.0816327	0.25	37	16	4
25102847	16886	Cabozantinib	Decitabine	0.0816327	0.25	37	16	4
25102847	3657	Cabozantinib	Hydroxyurea	0.0769231	0.6	37	5	3
25102847	11556711	Cabozantinib	Carfilzomib	0.0722892	0.162162	37	52	6
25102847	148124	Cabozantinib	Docetaxel	0.0674157	0.162162	37	58	6
25102847	36314	Cabozantinib	Paclitaxel	0.0645161	0.162162	37	62	6
25102847	5284616	Cabozantinib	Sirolimus	0.0625	0.162162	37	65	6
25102847	5799	Cabozantinib	Triethylenemelamine	0.0612245	0.2	37	15	3
25102847	6442177	Cabozantinib	Everolimus	0.0606061	0.162162	37	68	6
25102847	6918289	Cabozantinib	Temsirolimus	0.0576923	0.162162	37	73	6
25102847	5453	Cabozantinib	Thiotepa	0.0434783	0.181818	37	11	2
25102847	5460033	Cabozantinib	Cisplatin	0.0243902	0.2	37	5	1
122130863	122130863	Carboplatin	Carboplatin	1	1	13	13	13
122130863	43805	Carboplatin	Oxaliplatin	0.333333	0.538462	13	15	7
122130863	5746	Carboplatin	Mitomycin	0.233333	0.538462	13	24	7
122130863	2708	Carboplatin	Chlorambucil	0.230769	0.461538	13	19	6
122130863	460612	Carboplatin	Melphalan	0.230769	0.461538	13	19	6
122130863	16886	Carboplatin	Decitabine	0.208333	0.384615	13	16	5
122130863	596	Carboplatin	Cytarabine	0.2	0.384615	13	17	5
122130863	3461	Carboplatin	Gemcitabine	0.192308	0.384615	13	18	5
122130863	60700	Carboplatin	Topotecan	0.189189	0.538462	13	31	7
122130863	5311	Carboplatin	Vorinostat	0.185185	0.384615	13	19	5
122130863	1546	Carboplatin	Cladribine	0.185185	0.384615	13	19	5
122130863	354624	Carboplatin	Clofarabine	0.178571	0.384615	13	20	5
122130863	253083	Carboplatin	Trifluridine	0.178571	0.384615	13	20	5
122130863	49867936	Carboplatin	Ixazomib	0.175	0.538462	13	34	7
122130863	2907	Carboplatin	Cyclophosphamide	0.173913	0.307692	13	14	4
122130863	3690	Carboplatin	Ifosfamide	0.173913	0.307692	13	14	4
122130863	6445540	Carboplatin	Ixabepilone	0.170732	0.538462	13	35	7
122130863	3950	Carboplatin	Lomustine	0.166667	0.307692	13	15	4
122130863	3081361	Carboplatin	Vandetanib	0.162162	0.461538	13	30	6
122130863	4842	Carboplatin	Pipobroman	0.16	0.307692	13	16	4
122130863	135410875	Carboplatin	Pemetrexed	0.157895	0.461538	13	31	6
122130863	3368	Carboplatin	Fludarabine	0.15625	0.384615	13	24	5
122130863	285033	Carboplatin	Homoharringtonine	0.155556	0.538462	13	39	7
122130863	126941	Carboplatin	Methotrexate	0.15	0.461538	13	33	6
122130863	259329	Carboplatin	Estramustine	0.15	0.461538	13	33	6
122130863	4211	Carboplatin	Mitotane	0.148148	0.307692	13	18	4
122130863	439525	Carboplatin	Etoposide	0.145833	0.538462	13	42	7
[truncated: 5,751 more rows]
