# Supplementary material for: Pharmacogenomic Drug–Target Network Analysis Reveals Similarity Profiles Among FDA–Approved Cancer Drugs
Source: Pharmaceutics. 2025 Nov 3;17(11):1421. doi: 10.3390/pharmaceutics17111421 (PMC12655765; doi:10.3390/pharmaceutics17111421)
Supplement: Supplementary file 1 [file pharmaceutics-17-01421-s001.zip › Supplementary_Table_S3_drugs_coeffs_comparison_vF.xlsx]

## Sheet: SuppTabT3  1337 drug-pairs
drug1_name	drug2_name	B_index	Jaccard_index	Sørensen–Dice_index
Abemaciclib	Everolimus	0.145455	0.0666667	0.125
Abemaciclib	Idelalisib	0.155556	0.0769231	0.142857
Abemaciclib	Palbociclib	0.119231	0.0333333	0.0645161
Abemaciclib	Pemigatinib	0.15	0.0714286	0.133333
Abemaciclib	Pralsetinib	0.108475	0.015873	0.03125
Abemaciclib	Trilaciclib	0.12381	0.04	0.0769231
Abiraterone	Bleomycin	0.220353	0.1	0.181818
Abiraterone	Dasatinib	0.196923	0.103448	0.1875
Abiraterone	Erdafitinib	0.125641	0.0425532	0.0816327
Abiraterone	Fruquintinib	0.463193	0.296296	0.457143
Abiraterone	Lenvatinib	0.324786	0.163265	0.280702
Abiraterone	Pemigatinib	0.125641	0.0425532	0.0816327
Abiraterone	Pralsetinib	0.362017	0.209877	0.346939
Abiraterone	Selpercatinib	0.421344	0.266667	0.421053
Acalabrutinib	Afatinib	0.555556	0.111111	0.2
Acalabrutinib	Dacomitinib	0.555556	0.111111	0.2
Acalabrutinib	Ibrutinib	0.538462	0.0769231	0.142857
Acalabrutinib	Zanubrutinib	0.545455	0.0909091	0.166667
Actinomycin D	Arsenic trioxide	0.193182	0.0967742	0.176471
Actinomycin D	Asciminib	0.208333	0.0714286	0.133333
Actinomycin D	Carboplatin	0.113095	0.0555556	0.105263
Actinomycin D	Carfilzomib	0.388889	0.235294	0.380952
Actinomycin D	Carmustine	0.412356	0.205882	0.341463
Actinomycin D	Cobimetinib	0.058908	0.025	0.0487805
Actinomycin D	Daunorubicin	0.166667	0.0909091	0.166667
Actinomycin D	Dexrazoxane	0.0694444	0.0344828	0.0666667
Actinomycin D	Docetaxel	0.25	0.142857	0.25
Actinomycin D	Idarubicin	0.0871212	0.0454545	0.0869565
Actinomycin D	Ifosfamide	0.284314	0.16	0.275862
Actinomycin D	Lomustine	0.481481	0.258065	0.410256
Actinomycin D	Mercaptopurine	0.180556	0.0833333	0.153846
Actinomycin D	Methotrexate	0.12037	0.0540541	0.102564
Actinomycin D	Oxaliplatin	0.173387	0.075	0.139535
Actinomycin D	Paclitaxel	0.275	0.157895	0.272727
Actinomycin D	Raloxifene	0.386905	0.238095	0.384615
Actinomycin D	Ribociclib	0.104167	0.0526316	0.1
Actinomycin D	Selumetinib	0.0601852	0.0263158	0.0512821
Actinomycin D	Tamoxifen	0.347222	0.2	0.333333
Actinomycin D	tepotinib	0.125	0.0588235	0.111111
Actinomycin D	Tioguanine	0.0729167	0.037037	0.0714286
Actinomycin D	Vinblastine	0.291667	0.166667	0.285714
Afatinib	Allopurinol	0.0940171	0.047619	0.0909091
Afatinib	Dacomitinib	0.555556	0.384615	0.555556
Afatinib	Dasatinib	0.0755556	0.030303	0.0588235
Afatinib	Erlotinib	0.20202	0.111111	0.2
Afatinib	Ibrutinib	0.282051	0.157895	0.272727
Afatinib	Pralsetinib	0.0640301	0.0149254	0.0294118
Afatinib	Selpercatinib	0.0690691	0.0222222	0.0434783
Afatinib	Zanubrutinib	0.40404	0.25	0.4
Allopurinol	Dexrazoxane	0.0662393	0.0333333	0.0645161
Allopurinol	Methotrexate	0.11396	0.0526316	0.1
Allopurinol	Nitrogen mustard	0.0697115	0.0357143	0.0689655
Allopurinol	Oxaliplatin	0.0545906	0.0232558	0.0454545
Allopurinol	Palbociclib	0.0576923	0.0263158	0.0512821
Arsenic trioxide	Abiraterone	0.0710956	0.0338983	0.0655738
Arsenic trioxide	Carfilzomib	0.234848	0.107143	0.193548
Arsenic trioxide	Cobimetinib	0.0399687	0.02	0.0392157
Arsenic trioxide	Docetaxel	0.193182	0.0967742	0.176471
Arsenic trioxide	Duvelisib	0.106061	0.037037	0.0714286
Arsenic trioxide	Idelalisib	0.0782828	0.0333333	0.0645161
Arsenic trioxide	Lomustine	0.494949	0.324324	0.489796
Arsenic trioxide	Palbociclib	0.041958	0.0212766	0.0416667
Arsenic trioxide	Selumetinib	0.0412458	0.0208333	0.0408163
Arsenic trioxide	Trilaciclib	0.0465368	0.0238095	0.0465116
Arsenic trioxide	Vinblastine	0.234848	0.107143	0.193548
Arsenic trioxide	Zoledronate	0.0477273	0.0243902	0.047619
Asciminib	Allopurinol	0.205128	0.0666667	0.125
Asciminib	Carmustine	0.183908	0.0322581	0.0625
Asciminib	Lomustine	0.185185	0.0344828	0.0666667
Asciminib	Oxaliplatin	0.182796	0.030303	0.0588235
Avapritinib	Abiraterone	0.262821	0.025	0.0487805
Avapritinib	Arsenic trioxide	0.272727	0.0434783	0.0833333
Avapritinib	Carmustine	0.534483	0.0689655	0.129032
Avapritinib	Duvelisib	0.333333	0.142857	0.25
Avapritinib	Fluorouracil	0.291667	0.0769231	0.142857
Avapritinib	Idelalisib	0.305556	0.1	0.181818
Avapritinib	Ixabepilone	0.295455	0.0833333	0.153846
Avapritinib	Methotrexate	0.268519	0.0357143	0.0689655
Avapritinib	Oxaliplatin	0.266129	0.03125	0.0606061
Avapritinib	Palbociclib	0.269231	0.037037	0.0714286
Avapritinib	Ribociclib	0.3125	0.111111	0.2
Avapritinib	Trilaciclib	0.27381	0.0454545	0.0869565
Avapritinib	Vorinostat	0.277778	0.0526316	0.1
Avapritinib	Zoledronate	0.275	0.047619	0.0909091
Axitinib	Cabozantinib	1	1	1
Axitinib	Carmustine	0.517241	0.0344828	0.0666667
Axitinib	Crizotinib	0.529412	0.0588235	0.111111
Axitinib	Ifosfamide	0.529412	0.0588235	0.111111
Axitinib	Lomustine	0.518519	0.037037	0.0714286
Axitinib	Tioguanine	0.53125	0.0625	0.117647
Azacitidine	Methotrexate	0.518519	0.037037	0.0714286
Belinostat	Allopurinol	0.138462	0.0588235	0.111111
Belinostat	Ceritinib	0.141667	0.0625	0.117647
Belinostat	Crizotinib	0.258824	0.1	0.181818
Belinostat	Dexrazoxane	0.127778	0.0454545	0.0869565
Belinostat	Lomustine	0.118519	0.0322581	0.0625
Belinostat	Mercaptopurine	0.118519	0.0322581	0.0625
Belinostat	Methotrexate	0.118519	0.0322581	0.0625
Belinostat	Nitrogen mustard	0.13125	0.05	0.0952381
Belinostat	Oxaliplatin	0.232258	0.0588235	0.111111
Belinostat	Palbociclib	0.238462	0.0689655	0.129032
Belinostat	Pralatrexate	0.35	0.166667	0.285714
Belinostat	Ribociclib	0.1625	0.0833333	0.153846
Belinostat	Tamoxifen	0.127778	0.0454545	0.0869565
Belinostat	Tioguanine	0.13125	0.05	0.0952381
Belinostat	Trilaciclib	0.247619	0.0833333	0.153846
Belinostat	Vorinostat	0.255556	0.0952381	0.173913
Binimetinib	Abiraterone	0.0345596	0.0163934	0.0322581
Binimetinib	Trametinib	0.889328	0.8	0.888889
Bleomycin	Pralsetinib	0.397246	0.153846	0.266667
Bleomycin	Selpercatinib	0.447635	0.232558	0.377358
Bosutinib	Fedratinib	0.75	0.5	0.666667
Bosutinib	Palbociclib	0.519231	0.0384615	0.0740741
Bosutinib	Sunitinib	0.666667	0.333333	0.5
Brigatinib	Abiraterone	0.0753205	0.0217391	0.0425532
Brigatinib	Bleomycin	0.1875	0.0909091	0.166667
Brigatinib	Dasatinib	0.33	0.137931	0.242424
Brigatinib	Erdafitinib	0.1125	0.0588235	0.111111
Brigatinib	Pralsetinib	0.425847	0.0983607	0.179104
Brigatinib	Selpercatinib	0.304054	0.097561	0.177778
Cabozantinib	Carmustine	0.517241	0.0344828	0.0666667
Cabozantinib	Crizotinib	0.529412	0.0588235	0.111111
Cabozantinib	Ifosfamide	0.529412	0.0588235	0.111111
Cabozantinib	Lomustine	0.518519	0.037037	0.0714286
Cabozantinib	Tioguanine	0.53125	0.0625	0.117647
Carboplatin	Arsenic trioxide	0.376623	0.16	0.275862
Carboplatin	Carmustine	0.26601	0.0909091	0.166667
Carboplatin	Cyclophosphamide	0.308036	0.15	0.26087
Carboplatin	Docetaxel	0.113095	0.0555556	0.105263
Carboplatin	Lomustine	0.179894	0.0625	0.117647
Carfilzomib	Lomustine	0.296296	0.125	0.222222
Carfilzomib	Vinblastine	0.444444	0.285714	0.444444
Carmustine	Abiraterone	0.0300619	0.0149254	0.0294118
Carmustine	Arsenic trioxide	0.439655	0.275	0.431373
Carmustine	Bleomycin	0.0484914	0.0227273	0.0444444
Carmustine	Carfilzomib	0.218391	0.0857143	0.157895
Carmustine	Cobimetinib	0.0689655	0.0357143	0.0689655
Carmustine	Docetaxel	0.235632	0.108108	0.195122
Carmustine	Duvelisib	0.100575	0.0294118	0.0571429
Carmustine	Idelalisib	0.0727969	0.027027	0.0526316
Carmustine	Lomustine	0.715198	0.555556	0.714286
Carmustine	Palbociclib	0.0729443	0.0377358	0.0727273
Carmustine	Pralsetinib	0.025716	0.0114943	0.0227273
Carmustine	Selpercatinib	0.0307549	0.0153846	0.030303
Carmustine	Selumetinib	0.0715198	0.037037	0.0714286
Carmustine	Trilaciclib	0.123153	0.0638298	0.12
Carmustine	Vinblastine	0.218391	0.0857143	0.157895
Carmustine	Zoledronate	0.0422414	0.0208333	0.0408163
Celecoxib	Cyclophosphamide	0.28125	0.0588235	0.111111
Celecoxib	Etoposide	0.321429	0.125	0.222222
Celecoxib	Hydroxyurea	0.321429	0.125	0.222222
Celecoxib	Oxaliplatin	0.266129	0.03125	0.0606061
Celecoxib	Talazoparib	0.5	0.333333	0.5
Celecoxib	Teniposide	0.3125	0.111111	0.2
Celecoxib	Trilaciclib	0.27381	0.0454545	0.0869565
Celecoxib	Valrubicin	0.295455	0.0833333	0.153846
Ceritinib	Actinomycin D	0.0833333	0.0434783	0.0833333
Ceritinib	Asciminib	0.208333	0.0714286	0.133333
Ceritinib	Binimetinib	0.0634058	0.0294118	0.0571429
Ceritinib	Carfilzomib	0.0972222	0.05	0.0952381
Ceritinib	Carmustine	0.058908	0.025	0.0487805
Ceritinib	Cobimetinib	0.117816	0.0512821	0.097561
Ceritinib	Crizotinib	0.284314	0.16	0.275862
Ceritinib	Dabrafenib	0.1625	0.0612245	0.115385
Ceritinib	Dexrazoxane	0.277778	0.153846	0.266667
Ceritinib	Imatinib	0.283333	0.133333	0.235294
Ceritinib	Lomustine	0.0601852	0.0263158	0.0512821
Ceritinib	Mercaptopurine	0.180556	0.0833333	0.153846
Ceritinib	Methotrexate	0.12037	0.0540541	0.102564
Ceritinib	Nitrogen mustard	0.145833	0.0769231	0.142857
Ceritinib	Oxaliplatin	0.173387	0.075	0.139535
Ceritinib	Paclitaxel	0.0916667	0.047619	0.0909091
Ceritinib	Palbociclib	0.365385	0.1875	0.315789
Ceritinib	Raloxifene	0.154762	0.0833333	0.153846
Ceritinib	Ribociclib	0.104167	0.0526316	0.1
Ceritinib	Selumetinib	0.12037	0.0540541	0.102564
Ceritinib	Tamoxifen	0.277778	0.153846	0.266667
Ceritinib	Tioguanine	0.0729167	0.037037	0.0714286
Ceritinib	Trametinib	0.0643939	0.030303	0.0588235
Ceritinib	Trilaciclib	0.130952	0.0645161	0.121212
Chlorambucil	Bleomycin	0.114583	0.047619	0.0909091
Chlorambucil	Carmustine	0.100575	0.0294118	0.0571429
Chlorambucil	Daunorubicin	0.125	0.0588235	0.111111
Chlorambucil	Dexrazoxane	0.111111	0.0434783	0.0833333
Chlorambucil	Idarubicin	0.257576	0.133333	0.235294
Chlorambucil	Ifosfamide	0.338235	0.15	0.26087
Chlorambucil	Irinotecan	0.257576	0.133333	0.235294
Chlorambucil	Methotrexate	0.101852	0.03125	0.0606061
Chlorambucil	Nitrogen mustard	0.229167	0.1	0.181818
Chlorambucil	Oxaliplatin	0.0994624	0.0277778	0.0540541
Chlorambucil	Pralsetinib	0.0918079	0.015625	0.0307692
Chlorambucil	Selpercatinib	0.0968468	0.0238095	0.0465116
Chlorambucil	Teniposide	0.291667	0.166667	0.285714
Chlorambucil	Uracil mustard	0.733333	0.571429	0.727273
Cisplatin	Actinomycin D	0.125	0.0588235	0.111111
Cisplatin	Arsenic trioxide	0.318182	0.12	0.214286
Cisplatin	Carboplatin	0.464286	0.3	0.461538
Cisplatin	Carmustine	0.100575	0.0294118	0.0571429
Cisplatin	Chlorambucil	0.333333	0.2	0.333333
Cisplatin	Crizotinib	0.112745	0.0454545	0.0869565
Cisplatin	Gemcitabine	0.208333	0.111111	0.2
Cisplatin	Idarubicin	0.128788	0.0625	0.117647
Cisplatin	Ifosfamide	0.112745	0.0454545	0.0869565
Cisplatin	Imatinib	0.183333	0.1	0.181818
Cisplatin	Lomustine	0.101852	0.03125	0.0606061
Cisplatin	Melphalan	0.333333	0.2	0.333333
Cisplatin	Mitomycin	0.125	0.0588235	0.111111
Cisplatin	Nilotinib	0.119048	0.0526316	0.1
Cisplatin	Raloxifene	0.119048	0.0526316	0.1
Cisplatin	Thiotepa	0.25	0.125	0.222222
Cisplatin	Uracil mustard	0.183333	0.1	0.181818
Cladribine	Cytarabine	0.222222	0.0909091	0.166667
Cladribine	Dabrafenib	0.179167	0.0238095	0.0465116
Cladribine	Hydroxyurea	0.238095	0.111111	0.2
Clofarabine	Cytarabine	0.305556	0.1	0.181818
Clofarabine	Gemcitabine	0.375	0.2	0.333333
Clofarabine	Methotrexate	0.537037	0.0740741	0.137931
Cobimetinib	Abiraterone	0.0300619	0.0149254	0.0294118
Cobimetinib	Binimetinib	0.857571	0.733333	0.846154
Cobimetinib	Selumetinib	0.858238	0.75	0.857143
Cobimetinib	Trametinib	0.87931	0.758621	0.862745
Cobimetinib	Vemurafenib	0.319749	0.186047	0.313725
Crizotinib	Actinomycin D	0.426471	0.26087	0.413793
Crizotinib	Arsenic trioxide	0.208556	0.114286	0.205128
Crizotinib	Asciminib	0.196078	0.0526316	0.1
Crizotinib	Binimetinib	0.102302	0.0526316	0.1
Crizotinib	Carboplatin	0.10084	0.0434783	0.0833333
Crizotinib	Carfilzomib	0.169935	0.0833333	0.153846
Crizotinib	Carmustine	0.373225	0.210526	0.347826
Crizotinib	Cobimetinib	0.186613	0.0952381	0.173913
Crizotinib	Dabrafenib	0.167647	0.0754717	0.140351
Crizotinib	Darolutamide	0.275735	0.136364	0.24
Crizotinib	Daunorubicin	0.0710784	0.0357143	0.0689655
Crizotinib	Dexrazoxane	0.171569	0.09375	0.171429
Crizotinib	Docetaxel	0.0710784	0.0357143	0.0689655
Crizotinib	Encorafenib	0.0627451	0.0322581	0.0625
Crizotinib	Idarubicin	0.0748663	0.037037	0.0714286
Crizotinib	Ifosfamide	0.235294	0.133333	0.235294
Crizotinib	Lomustine	0.383442	0.222222	0.363636
Crizotinib	Mercaptopurine	0.143791	0.0731707	0.136364
Crizotinib	Methotrexate	0.0958606	0.047619	0.0909091
Crizotinib	Nitrogen mustard	0.0606618	0.03125	0.0606061
Crizotinib	Oxaliplatin	0.227704	0.116279	0.208333
Crizotinib	Paclitaxel	0.158824	0.08	0.148148
Crizotinib	Palbociclib	0.145928	0.075	0.139535
Crizotinib	Raloxifene	0.455882	0.291667	0.451613
Crizotinib	Ribociclib	0.275735	0.136364	0.24
Crizotinib	Selumetinib	0.191721	0.1	0.181818
Crizotinib	Tamoxifen	0.400327	0.25	0.4
Crizotinib	tepotinib	0.338235	0.15	0.26087
Crizotinib	Tioguanine	0.121324	0.0645161	0.121212
Crizotinib	Trametinib	0.052139	0.0263158	0.0512821
Crizotinib	Trilaciclib	0.159664	0.0857143	0.157895
Crizotinib	Vemurafenib	0.052139	0.0263158	0.0512821
Crizotinib	Venetoclax	0.129412	0.047619	0.0909091
Crizotinib	Vinblastine	0.254902	0.130435	0.230769
Cyclophosphamide	Arsenic trioxide	0.107955	0.0555556	0.105263
Cyclophosphamide	Carmustine	0.145474	0.0714286	0.133333
Cyclophosphamide	Docetaxel	0.145833	0.0769231	0.142857
Cyclophosphamide	Lomustine	0.099537	0.0487805	0.0930233
Cyclophosphamide	Paclitaxel	0.1625	0.0833333	0.153846
Cyclophosphamide	Palbociclib	0.0504808	0.0243902	0.047619
Cyclophosphamide	Teniposide	0.28125	0.142857	0.25
Cyclophosphamide	Trilaciclib	0.110119	0.0571429	0.108108
Cytarabine	Chlorambucil	0.277778	0.153846	0.266667
Cytarabine	Cyclophosphamide	0.0868056	0.0416667	0.08
Cytarabine	Daunorubicin	0.194444	0.105263	0.190476
Cytarabine	Dexrazoxane	0.0833333	0.0384615	0.0740741
Cytarabine	Docetaxel	0.0972222	0.05	0.0952381
Cytarabine	Idarubicin	0.20202	0.111111	0.2
Cytarabine	Ifosfamide	0.169935	0.0833333	0.153846
Cytarabine	Irinotecan	0.30303	0.176471	0.3
Cytarabine	Mercaptopurine	0.148148	0.0588235	0.111111
Cytarabine	Methotrexate	0.296296	0.125	0.222222
Cytarabine	Nitrogen mustard	0.260417	0.136364	0.24
Cytarabine	Oxaliplatin	0.143369	0.0526316	0.1
Cytarabine	Paclitaxel	0.105556	0.0555556	0.105263
Cytarabine	Teniposide	0.118056	0.0625	0.117647
Cytarabine	Uracil mustard	0.466667	0.272727	0.428571
Dabrafenib	Binimetinib	0.445109	0.26	0.412698
Dabrafenib	Cobimetinib	0.505603	0.326923	0.492754
Dabrafenib	Selumetinib	0.527315	0.34	0.507463
Dabrafenib	Trametinib	0.493182	0.291667	0.451613
Dabrafenib	Vemurafenib	0.317045	0.169811	0.290323
Dacarbazine	Actinomycin D	0.075	0.0384615	0.0740741
Dacarbazine	Allopurinol	0.14359	0.0769231	0.142857
Dacarbazine	Arsenic trioxide	0.0560606	0.0277778	0.0540541
Dacarbazine	Carmustine	0.252874	0.128205	0.227273
Dacarbazine	Cobimetinib	0.0505747	0.0232558	0.0454545
Dacarbazine	Crizotinib	0.188235	0.103448	0.1875
Dacarbazine	Cyclophosphamide	0.0645833	0.0333333	0.0645161
Dacarbazine	Dabrafenib	0.0916667	0.0377358	0.0727273
Dacarbazine	Darolutamide	0.0958333	0.0454545	0.0869565
Dacarbazine	Imatinib	0.133333	0.0526316	0.1
Dacarbazine	Irinotecan	0.0787879	0.04	0.0769231
Dacarbazine	Lomustine	0.155556	0.0769231	0.142857
Dacarbazine	Mercaptopurine	0.311111	0.166667	0.285714
Dacarbazine	Methotrexate	0.155556	0.0769231	0.142857
Dacarbazine	Nilotinib	0.27619	0.16	0.275862
Dacarbazine	Paclitaxel	0.0833333	0.0416667	0.08
Dacarbazine	Raloxifene	0.0690476	0.0357143	0.0689655
Dacarbazine	Ribociclib	0.0958333	0.0454545	0.0869565
Dacarbazine	Selumetinib	0.0518519	0.0243902	0.047619
Dacarbazine	Tamoxifen	0.0611111	0.03125	0.0606061
Dacarbazine	tepotinib	0.233333	0.105263	0.190476
Dacarbazine	Tioguanine	0.3875	0.24	0.387097
Dacarbazine	Trilaciclib	0.0571429	0.0285714	0.0555556
Dacarbazine	Vinblastine	0.177778	0.0909091	0.166667
Dacarbazine	Vorinostat	0.122222	0.0645161	0.121212
Dacomitinib	Dasatinib	0.151111	0.0625	0.117647
Dacomitinib	Duvelisib	0.138889	0.0714286	0.133333
Dacomitinib	Erlotinib	0.20202	0.111111	0.2
Dacomitinib	Ibrutinib	0.564103	0.375	0.545455
Dacomitinib	Pralsetinib	0.12806	0.030303	0.0588235
Dacomitinib	Selpercatinib	0.138138	0.0454545	0.0869565
Dacomitinib	Sonidegib	0.180556	0.0833333	0.153846
Dacomitinib	Vandetanib	0.138889	0.0714286	0.133333
Dacomitinib	Zanubrutinib	0.40404	0.25	0.4
Darolutamide	Allopurinol	0.100962	0.05	0.0952381
Darolutamide	Arsenic trioxide	0.255682	0.111111	0.2
Darolutamide	Carboplatin	0.133929	0.0714286	0.133333
Darolutamide	Carmustine	0.239224	0.0882353	0.162162
Darolutamide	Cyclophosphamide	0.28125	0.142857	0.25
Darolutamide	Dexrazoxane	0.0902778	0.04	0.0769231
Darolutamide	Ifosfamide	0.0919118	0.0416667	0.08
Darolutamide	Lomustine	0.162037	0.0606061	0.114286
Darolutamide	Mercaptopurine	0.0810185	0.0294118	0.0571429
Darolutamide	Oxaliplatin	0.078629	0.0263158	0.0512821
Darolutamide	Palbociclib	0.0817308	0.030303	0.0588235
Darolutamide	Raloxifene	0.196429	0.1	0.181818
Darolutamide	Ribociclib	0.125	0.0666667	0.125
Darolutamide	Tamoxifen	0.0902778	0.04	0.0769231
Darolutamide	Tioguanine	0.09375	0.0434783	0.0833333
Darolutamide	Trilaciclib	0.0863095	0.0357143	0.0689655
Darolutamide	Venetoclax	0.1625	0.0833333	0.153846
Dasatinib	Bleomycin	0.205	0.108108	0.195122
Dasatinib	Pralsetinib	0.654915	0.377049	0.547619
Dasatinib	Selpercatinib	0.603243	0.409091	0.580645
Daunorubicin	Arsenic trioxide	0.0643939	0.030303	0.0588235
Daunorubicin	Carfilzomib	0.0972222	0.05	0.0952381
Daunorubicin	Carmustine	0.117816	0.0512821	0.097561
Daunorubicin	Cyclophosphamide	0.145833	0.0769231	0.142857
Daunorubicin	Dexrazoxane	0.277778	0.153846	0.266667
Daunorubicin	Docetaxel	0.0833333	0.0434783	0.0833333
Daunorubicin	Idarubicin	0.435606	0.277778	0.434783
Daunorubicin	Lomustine	0.12037	0.0540541	0.102564
Daunorubicin	Oxaliplatin	0.288978	0.131579	0.232558
Daunorubicin	Paclitaxel	0.0916667	0.047619	0.0909091
Daunorubicin	Palbociclib	0.0608974	0.027027	0.0526316
Daunorubicin	Teniposide	0.416667	0.25	0.4
Daunorubicin	Vinblastine	0.0972222	0.05	0.0952381
Decitabine	Daunorubicin	0.541667	0.0833333	0.153846
Decitabine	Melphalan	0.583333	0.166667	0.285714
Decitabine	Methotrexate	0.518519	0.037037	0.0714286
Decitabine	Mitomycin	0.541667	0.0833333	0.153846
Decitabine	Nitrogen mustard	0.53125	0.0625	0.117647
Decitabine	Teniposide	0.5625	0.125	0.222222
Dexrazoxane	Arsenic trioxide	0.10101	0.0526316	0.1
Dexrazoxane	Carfilzomib	0.166667	0.08	0.148148
Dexrazoxane	Carmustine	0.0900383	0.0444444	0.0851064
Dexrazoxane	Idarubicin	0.439394	0.26087	0.413793
Dexrazoxane	Lomustine	0.0925926	0.0465116	0.0888889
Dexrazoxane	Oxaliplatin	0.263441	0.139535	0.244898
Dexrazoxane	Palbociclib	0.32906	0.189189	0.318182
Dexrazoxane	Ribociclib	0.180556	0.0833333	0.153846
Dexrazoxane	Teniposide	0.0902778	0.04	0.0769231
Dexrazoxane	Trilaciclib	0.154762	0.0833333	0.153846
Docetaxel	Carfilzomib	0.388889	0.235294	0.380952
Docetaxel	Lomustine	0.361111	0.181818	0.307692
Docetaxel	Vinblastine	0.388889	0.235294	0.380952
Doxorubicin	Actinomycin D	0.541667	0.0833333	0.153846
Doxorubicin	Crizotinib	0.529412	0.0588235	0.111111
Doxorubicin	Daunorubicin	0.541667	0.0833333	0.153846
Doxorubicin	Etoposide	0.571429	0.142857	0.25
Doxorubicin	Idarubicin	0.545455	0.0909091	0.166667
Doxorubicin	Mitomycin	0.541667	0.0833333	0.153846
Duvelisib	Abiraterone	0.0961538	0.0227273	0.0444444
Encorafenib	Abiraterone	0.0461538	0.0188679	0.037037
Encorafenib	Binimetinib	0.495652	0.310345	0.473684
Encorafenib	Cobimetinib	0.505747	0.294118	0.454545
Encorafenib	Dabrafenib	0.504167	0.25	0.4
Encorafenib	Selumetinib	0.518519	0.3125	0.47619
Encorafenib	Trametinib	0.448485	0.275862	0.432432
Encorafenib	Vemurafenib	0.560606	0.37037	0.540541
Epirubicin	Bleomycin	0.15625	0.0526316	0.1
Epirubicin	Carboplatin	0.196429	0.1	0.181818
Epirubicin	Carmustine	0.284483	0.0645161	0.121212
Epirubicin	Chlorambucil	0.208333	0.111111	0.2
Epirubicin	Cyclophosphamide	0.15625	0.0526316	0.1
Epirubicin	Cytarabine	0.180556	0.0833333	0.153846
Epirubicin	Etoposide	0.196429	0.1	0.181818
Epirubicin	Ifosfamide	0.154412	0.05	0.0952381
Epirubicin	Mitomycin	0.166667	0.0666667	0.125
Epirubicin	Mitoxantrone	0.416667	0.25	0.4
Epirubicin	Pralsetinib	0.133475	0.016129	0.031746
Epirubicin	Selpercatinib	0.138514	0.025	0.0487805
Epirubicin	Teniposide	0.1875	0.0909091	0.166667
Epirubicin	Uracil mustard	0.225	0.125	0.222222
Epirubicin	Valrubicin	0.511364	0.25	0.4
Erdafitinib	Bleomycin	0.24375	0.130435	0.230769
Erdafitinib	Dasatinib	0.49	0.25	0.4
Erdafitinib	Fruquintinib	0.330645	0.138889	0.243902
Erdafitinib	Pralsetinib	0.526271	0.15	0.26087
Erdafitinib	Selpercatinib	0.508108	0.205128	0.340426
Erlotinib	Abiraterone	0.11655	0.0416667	0.08
Erlotinib	Bleomycin	0.153409	0.08	0.148148
Erlotinib	Brigatinib	0.215909	0.117647	0.210526
Erlotinib	Dasatinib	0.261818	0.125	0.222222
Erlotinib	Erdafitinib	0.190909	0.105263	0.190476
Erlotinib	Everolimus	0.181818	0.1	0.181818
Erlotinib	Fruquintinib	0.123167	0.05	0.0952381
Erlotinib	Ibrutinib	0.251748	0.142857	0.25
Erlotinib	Idelalisib	0.10101	0.0526316	0.1
Erlotinib	Lenvatinib	0.0732323	0.0357143	0.0689655
Erlotinib	Pralsetinib	0.377504	0.111111	0.2
Erlotinib	Selpercatinib	0.176904	0.0666667	0.125
Erlotinib	Sotorasib	0.170455	0.0714286	0.133333
Erlotinib	Vandetanib	0.386364	0.214286	0.352941
Erlotinib	Zanubrutinib	0.363636	0.222222	0.363636
Erlotinib	Zoledronate	0.0704545	0.0333333	0.0645161
Estramustine	Arsenic trioxide	0.0941558	0.0357143	0.0689655
Estramustine	Binimetinib	0.0931677	0.0344828	0.0666667
Estramustine	Carmustine	0.08867	0.0285714	0.0555556
Estramustine	Cobimetinib	0.08867	0.0285714	0.0555556
Estramustine	Dabrafenib	0.0839286	0.0217391	0.0425532
Estramustine	Encorafenib	0.104762	0.047619	0.0909091
Estramustine	Fruquintinib	0.175115	0.0555556	0.105263
Estramustine	Lomustine	0.0899471	0.030303	0.0588235
Estramustine	Selumetinib	0.0899471	0.030303	0.0588235
Estramustine	Trametinib	0.0941558	0.0357143	0.0689655
Estramustine	Trilaciclib	0.0952381	0.037037	0.0714286
Estramustine	Vemurafenib	0.0941558	0.0357143	0.0689655
Etoposide	Actinomycin D	0.113095	0.0555556	0.105263
Etoposide	Bleomycin	0.102679	0.0454545	0.0869565
Etoposide	Carmustine	0.08867	0.0285714	0.0555556
Etoposide	Chlorambucil	0.309524	0.181818	0.307692
Etoposide	Crizotinib	0.10084	0.0434783	0.0833333
Etoposide	Cyclophosphamide	0.102679	0.0454545	0.0869565
Etoposide	Cytarabine	0.126984	0.0666667	0.125
Etoposide	Daunorubicin	0.339286	0.1875	0.315789
Etoposide	Dexrazoxane	0.0992063	0.0416667	0.08
Etoposide	Hydroxyurea	0.142857	0.0769231	0.142857
Etoposide	Idarubicin	0.233766	0.125	0.222222
Etoposide	Ifosfamide	0.302521	0.142857	0.25
Etoposide	Irinotecan	0.233766	0.125	0.222222
Etoposide	Lomustine	0.0899471	0.030303	0.0588235
Etoposide	Methotrexate	0.0899471	0.030303	0.0588235
Etoposide	Mitomycin	0.22619	0.117647	0.210526
Etoposide	Nitrogen mustard	0.102679	0.0454545	0.0869565
Etoposide	Oxaliplatin	0.175115	0.0555556	0.105263
Etoposide	Pralsetinib	0.0799031	0.0153846	0.030303
Etoposide	Selpercatinib	0.0849421	0.0232558	0.0454545
Etoposide	Teniposide	0.535714	0.363636	0.533333
Etoposide	Trilaciclib	0.0952381	0.037037	0.0714286
Etoposide	Uracil mustard	0.342857	0.2	0.333333
Everolimus	Abiraterone	0.2331	0.0869565	0.16
Everolimus	Bleomycin	0.230114	0.125	0.222222
Everolimus	Brigatinib	0.215909	0.117647	0.210526
Everolimus	Dasatinib	0.261818	0.125	0.222222
Everolimus	Duvelisib	0.128788	0.0625	0.117647
Everolimus	Erdafitinib	0.190909	0.105263	0.190476
Everolimus	Fruquintinib	0.123167	0.05	0.0952381
Everolimus	Gilteritinib	0.545455	0.0909091	0.166667
Everolimus	Idelalisib	0.10101	0.0526316	0.1
Everolimus	Lenvatinib	0.146465	0.0740741	0.137931
Everolimus	Lorlatinib	0.590909	0.181818	0.307692
Everolimus	Pemigatinib	0.190909	0.105263	0.190476
Everolimus	Pralsetinib	0.377504	0.111111	0.2
Everolimus	Selpercatinib	0.353808	0.142857	0.25
Everolimus	Vandetanib	0.128788	0.0625	0.117647
Everolimus	Zoledronate	0.140909	0.0689655	0.129032
Fedratinib	Belinostat	0.35	0.166667	0.285714
Fedratinib	Ceritinib	0.291667	0.0769231	0.142857
Fedratinib	Crizotinib	0.279412	0.0555556	0.105263
Fedratinib	Dexrazoxane	0.277778	0.0526316	0.1
Fedratinib	Nitrogen mustard	0.28125	0.0588235	0.111111
Fedratinib	Oxaliplatin	0.266129	0.03125	0.0606061
Fedratinib	Palbociclib	0.538462	0.0769231	0.142857
Fedratinib	Ribociclib	0.3125	0.111111	0.2
Fedratinib	Trilaciclib	0.27381	0.0454545	0.0869565
Fludarabine	Allopurinol	0.326923	0.133333	0.235294
Fludarabine	Mercaptopurine	0.143519	0.0333333	0.0645161
Fludarabine	Methotrexate	0.143519	0.0333333	0.0645161
Fludarabine	Tioguanine	0.15625	0.0526316	0.1
Fludarabine	umbralisib	0.45	0.285714	0.444444
Fluorouracil	Carmustine	0.058908	0.025	0.0487805
Fluorouracil	Ceritinib	0.166667	0.0909091	0.166667
Fluorouracil	Cyclophosphamide	0.0729167	0.037037	0.0714286
Fluorouracil	Cytarabine	0.0972222	0.05	0.0952381
Fluorouracil	Dabrafenib	0.108333	0.04	0.0769231
Fluorouracil	Daunorubicin	0.0833333	0.0434783	0.0833333
Fluorouracil	Dexrazoxane	0.138889	0.0714286	0.133333
Fluorouracil	Docetaxel	0.0833333	0.0434783	0.0833333
Fluorouracil	Hydroxyurea	0.22619	0.117647	0.210526
Fluorouracil	Idarubicin	0.174242	0.0952381	0.173913
Fluorouracil	Irinotecan	0.0871212	0.0454545	0.0869565
Fluorouracil	Mercaptopurine	0.12037	0.0540541	0.102564
Fluorouracil	Methotrexate	0.240741	0.114286	0.205128
Fluorouracil	Nitrogen mustard	0.291667	0.166667	0.285714
Fluorouracil	Oxaliplatin	0.231183	0.102564	0.186047
Fluorouracil	Paclitaxel	0.0916667	0.047619	0.0909091
Fluorouracil	Palbociclib	0.24359	0.117647	0.210526
Fluorouracil	Ribociclib	0.104167	0.0526316	0.1
Fluorouracil	Tamoxifen	0.0694444	0.0344828	0.0666667
Fluorouracil	Tioguanine	0.0729167	0.037037	0.0714286
Fluorouracil	Trilaciclib	0.130952	0.0645161	0.121212
Fluorouracil	Vorinostat	0.208333	0.111111	0.2
Fruquintinib	Bleomycin	0.236895	0.119048	0.212766
Fruquintinib	Dasatinib	0.252903	0.142857	0.25
Fruquintinib	Pralsetinib	0.516676	0.304348	0.466667
Fruquintinib	Selpercatinib	0.414996	0.259259	0.411765
Fulvestrant	Cyclophosphamide	0.28125	0.0588235	0.111111
Gemcitabine	Chlorambucil	0.208333	0.111111	0.2
Gemcitabine	Cladribine	0.291667	0.166667	0.285714
Gemcitabine	Cyclophosphamide	0.15625	0.0526316	0.1
Gemcitabine	Cytarabine	0.541667	0.3	0.461538
Gemcitabine	Daunorubicin	0.166667	0.0666667	0.125
Gemcitabine	Docetaxel	0.166667	0.0666667	0.125
Gemcitabine	Fluorouracil	0.166667	0.0666667	0.125
Gemcitabine	Hydroxyurea	0.392857	0.222222	0.363636
Gemcitabine	Idarubicin	0.170455	0.0714286	0.133333
Gemcitabine	Irinotecan	0.170455	0.0714286	0.133333
Gemcitabine	Melphalan	0.208333	0.111111	0.2
Gemcitabine	Mercaptopurine	0.143519	0.0333333	0.0645161
Gemcitabine	Methotrexate	0.287037	0.0689655	0.129032
Gemcitabine	Mitomycin	0.166667	0.0666667	0.125
Gemcitabine	Oxaliplatin	0.141129	0.0294118	0.0571429
Gemcitabine	Paclitaxel	0.175	0.0769231	0.142857
Gemcitabine	Tioguanine	0.15625	0.0526316	0.1
Gilteritinib	Abiraterone	0.512821	0.025641	0.05
Gilteritinib	Bleomycin	0.53125	0.0625	0.117647
Gilteritinib	Brigatinib	0.5625	0.125	0.222222
Gilteritinib	Lorlatinib	0.75	0.5	0.666667
Gilteritinib	Pralsetinib	0.508475	0.0169492	0.0333333
Gilteritinib	Selpercatinib	0.513514	0.027027	0.0526316
Homoharringtonine	Actinomycin D	0.541667	0.0833333	0.153846
Hydroxyurea	Chlorambucil	0.154762	0.0833333	0.153846
Hydroxyurea	Cyclophosphamide	0.308036	0.15	0.26087
Hydroxyurea	Cytarabine	0.380952	0.230769	0.375
Hydroxyurea	Daunorubicin	0.22619	0.117647	0.210526
Hydroxyurea	Docetaxel	0.113095	0.0555556	0.105263
Hydroxyurea	Idarubicin	0.116883	0.0588235	0.111111
Hydroxyurea	Ifosfamide	0.10084	0.0434783	0.0833333
Hydroxyurea	Irinotecan	0.233766	0.125	0.222222
Hydroxyurea	Mercaptopurine	0.269841	0.0967742	0.176471
Hydroxyurea	Methotrexate	0.179894	0.0625	0.117647
Hydroxyurea	Nitrogen mustard	0.205357	0.0952381	0.173913
Hydroxyurea	Oxaliplatin	0.175115	0.0555556	0.105263
Hydroxyurea	Paclitaxel	0.121429	0.0625	0.117647
Hydroxyurea	Teniposide	0.267857	0.153846	0.266667
Hydroxyurea	Tioguanine	0.205357	0.0952381	0.173913
Hydroxyurea	Trilaciclib	0.0952381	0.037037	0.0714286
Hydroxyurea	Uracil mustard	0.171429	0.0909091	0.166667
Ibrutinib	Abiraterone	0.0512821	0.0196078	0.0384615
Ibrutinib	Brigatinib	0.100962	0.05	0.0952381
Ibrutinib	Dasatinib	0.233846	0.117647	0.210526
Ibrutinib	Duvelisib	0.121795	0.0555556	0.105263
Ibrutinib	Erdafitinib	0.265385	0.15	0.26087
Ibrutinib	Fruquintinib	0.109181	0.047619	0.0909091
Ibrutinib	Idelalisib	0.0940171	0.047619	0.0909091
Ibrutinib	Lenvatinib	0.198718	0.107143	0.193548
Ibrutinib	Pralsetinib	0.281617	0.0909091	0.166667
Ibrutinib	Selpercatinib	0.2079	0.0869565	0.16
Ibrutinib	Sonidegib	0.163462	0.0625	0.117647
Ibrutinib	Vandetanib	0.121795	0.0555556	0.105263
Ibrutinib	Zanubrutinib	0.587413	0.411765	0.583333
Idarubicin	Palbociclib	0.129371	0.0571429	0.108108
Idarubicin	Teniposide	0.107955	0.0555556	0.105263
Idelalisib	Abiraterone	0.136752	0.0434783	0.0833333
Idelalisib	Bleomycin	0.173611	0.0869565	0.16
Idelalisib	Duvelisib	0.555556	0.363636	0.533333
Idelalisib	Erdafitinib	0.105556	0.0555556	0.105263
Idelalisib	Fruquintinib	0.0716846	0.025641	0.05
Idelalisib	Pemigatinib	0.105556	0.0555556	0.105263
Idelalisib	Selpercatinib	0.0690691	0.0222222	0.0434783
Ifosfamide	Arsenic trioxide	0.260695	0.147059	0.25641
Ifosfamide	Bleomycin	0.0606618	0.03125	0.0606061
Ifosfamide	Carboplatin	0.10084	0.0434783	0.0833333
Ifosfamide	Carfilzomib	0.254902	0.130435	0.230769
Ifosfamide	Carmustine	0.419878	0.243243	0.391304
Ifosfamide	Cyclophosphamide	0.0606618	0.03125	0.0606061
Ifosfamide	Daunorubicin	0.142157	0.0740741	0.137931
Ifosfamide	Dexrazoxane	0.114379	0.0606061	0.114286
Ifosfamide	Docetaxel	0.213235	0.115385	0.206897
Ifosfamide	Idarubicin	0.0748663	0.037037	0.0714286
Ifosfamide	Irinotecan	0.224599	0.12	0.214286
Ifosfamide	Lomustine	0.479303	0.294118	0.454545
Ifosfamide	Methotrexate	0.0958606	0.047619	0.0909091
Ifosfamide	Nitrogen mustard	0.121324	0.0645161	0.121212
Ifosfamide	Oxaliplatin	0.227704	0.116279	0.208333
Ifosfamide	Paclitaxel	0.238235	0.125	0.222222
Ifosfamide	Pralsetinib	0.0378863	0.0133333	0.0263158
Ifosfamide	Selpercatinib	0.0429253	0.0188679	0.037037
Ifosfamide	Teniposide	0.183824	0.0869565	0.16
Ifosfamide	Trilaciclib	0.0532213	0.027027	0.0526316
Ifosfamide	Vinblastine	0.169935	0.0833333	0.153846
Imatinib	Actinomycin D	0.425	0.214286	0.352941
Imatinib	Arsenic trioxide	0.245455	0.08	0.148148
Imatinib	Asciminib	0.266667	0.142857	0.25
Imatinib	Carboplatin	0.171429	0.0909091	0.166667
Imatinib	Carmustine	0.351724	0.0967742	0.176471
Imatinib	Cobimetinib	0.234483	0.0625	0.117647
Imatinib	Crizotinib	0.517647	0.222222	0.363636
Imatinib	Dabrafenib	0.1125	0.0227273	0.0444444
Imatinib	Ifosfamide	0.129412	0.047619	0.0909091
Imatinib	Lomustine	0.355556	0.103448	0.1875
Imatinib	Mercaptopurine	0.237037	0.0666667	0.125
Imatinib	Methotrexate	0.237037	0.0666667	0.125
Imatinib	Oxaliplatin	0.348387	0.0909091	0.166667
Imatinib	Paclitaxel	0.15	0.0714286	0.133333
Imatinib	Palbociclib	0.119231	0.0333333	0.0645161
Imatinib	Raloxifene	0.542857	0.266667	0.421053
Imatinib	Selumetinib	0.237037	0.0666667	0.125
Imatinib	Tamoxifen	0.383333	0.15	0.26087
Imatinib	tepotinib	0.183333	0.1	0.181818
Imatinib	Tioguanine	0.13125	0.05	0.0952381
Imatinib	Vinblastine	0.155556	0.0769231	0.142857
Irinotecan	Arsenic trioxide	0.0681818	0.03125	0.0606061
Irinotecan	Carfilzomib	0.10101	0.0526316	0.1
Irinotecan	Carmustine	0.188088	0.0810811	0.15
Irinotecan	Cyclophosphamide	0.0767045	0.0384615	0.0740741
Irinotecan	Daunorubicin	0.522727	0.352941	0.521739
Irinotecan	Dexrazoxane	0.219697	0.115385	0.206897
Irinotecan	Docetaxel	0.174242	0.0952381	0.173913
Irinotecan	Idarubicin	0.272727	0.157895	0.272727
Irinotecan	Lomustine	0.191919	0.0857143	0.157895
Irinotecan	Nitrogen mustard	0.306818	0.173913	0.296296
Irinotecan	Oxaliplatin	0.307918	0.135135	0.238095
Irinotecan	Paclitaxel	0.0954545	0.05	0.0952381
Irinotecan	Palbociclib	0.0646853	0.0277778	0.0540541
Irinotecan	Teniposide	0.215909	0.117647	0.210526
Ixabepilone	Actinomycin D	0.174242	0.0952381	0.173913
Ixabepilone	Asciminib	0.212121	0.0769231	0.142857
Ixabepilone	Binimetinib	0.0671937	0.030303	0.0588235
Ixabepilone	Carmustine	0.250784	0.111111	0.2
Ixabepilone	Ceritinib	0.261364	0.15	0.26087
Ixabepilone	Cobimetinib	0.0626959	0.025641	0.05
Ixabepilone	Crizotinib	0.149733	0.0769231	0.142857
Ixabepilone	Cyclophosphamide	0.0767045	0.0384615	0.0740741
Ixabepilone	Dabrafenib	0.115909	0.0408163	0.0784314
Ixabepilone	Dacarbazine	0.0787879	0.04	0.0769231
Ixabepilone	Docetaxel	0.174242	0.0952381	0.173913
Ixabepilone	Fluorouracil	0.261364	0.15	0.26087
Ixabepilone	Ifosfamide	0.0748663	0.037037	0.0714286
Ixabepilone	Imatinib	0.145455	0.0666667	0.125
Ixabepilone	Lomustine	0.191919	0.0857143	0.157895
Ixabepilone	Mercaptopurine	0.191919	0.0857143	0.157895
Ixabepilone	Methotrexate	0.191919	0.0857143	0.157895
Ixabepilone	Nilotinib	0.162338	0.0869565	0.16
Ixabepilone	Oxaliplatin	0.246334	0.105263	0.190476
Ixabepilone	Paclitaxel	0.286364	0.166667	0.285714
Ixabepilone	Palbociclib	0.0646853	0.0277778	0.0540541
Ixabepilone	Raloxifene	0.243506	0.136364	0.24
Ixabepilone	Ribociclib	0.107955	0.0555556	0.105263
Ixabepilone	Selumetinib	0.0639731	0.027027	0.0526316
Ixabepilone	Tamoxifen	0.366162	0.208333	0.344828
Ixabepilone	Tioguanine	0.0767045	0.0384615	0.0740741
Ixabepilone	Trametinib	0.0681818	0.03125	0.0606061
Ixabepilone	Trilaciclib	0.0692641	0.0322581	0.0625
Ixabepilone	Vorinostat	0.219697	0.115385	0.206897
Ixazomib	Arsenic trioxide	0.122727	0.0384615	0.0740741
Ixazomib	Binimetinib	0.121739	0.037037	0.0714286
Ixazomib	Cobimetinib	0.117241	0.030303	0.0588235
Ixazomib	Dabrafenib	0.3375	0.0714286	0.133333
Ixazomib	Encorafenib	0.266667	0.111111	0.2
Ixazomib	Selumetinib	0.118519	0.0322581	0.0625
Ixazomib	Trametinib	0.122727	0.0384615	0.0740741
Ixazomib	Vemurafenib	0.122727	0.0384615	0.0740741
Lapatinib	Bosutinib	1	1	1
Lapatinib	Fedratinib	0.75	0.5	0.666667
Lapatinib	Palbociclib	0.519231	0.0384615	0.0740741
Lapatinib	Sunitinib	0.666667	0.333333	0.5
Lenvatinib	Bleomycin	0.177083	0.0967742	0.176471
Lenvatinib	Dasatinib	0.238889	0.131579	0.232558
Lenvatinib	Erdafitinib	0.311111	0.166667	0.285714
Lenvatinib	Fruquintinib	0.395161	0.225	0.367347
Lenvatinib	Pemigatinib	0.233333	0.12	0.214286
Lenvatinib	Pralsetinib	0.507533	0.222222	0.363636
Lenvatinib	Selpercatinib	0.412913	0.222222	0.363636
Lomustine	Cobimetinib	0.0357599	0.0181818	0.0357143
Lomustine	Palbociclib	0.0377493	0.0192308	0.0377358
Lomustine	Selumetinib	0.037037	0.0188679	0.037037
Lomustine	Trilaciclib	0.042328	0.0212766	0.0416667
Lorlatinib	Abiraterone	0.262821	0.025	0.0487805
Lorlatinib	Bleomycin	0.28125	0.0588235	0.111111
Lorlatinib	Brigatinib	0.625	0.25	0.4
Lorlatinib	Dasatinib	0.27	0.0384615	0.0740741
Lorlatinib	Pralsetinib	0.516949	0.0338983	0.0655738
Lorlatinib	Selpercatinib	0.527027	0.0540541	0.102564
Melphalan	Actinomycin D	0.125	0.0588235	0.111111
Melphalan	Carmustine	0.100575	0.0294118	0.0571429
Melphalan	Chlorambucil	0.5	0.333333	0.5
Melphalan	Cytarabine	0.138889	0.0714286	0.133333
Melphalan	Daunorubicin	0.375	0.2	0.333333
Melphalan	Dexrazoxane	0.111111	0.0434783	0.0833333
Melphalan	Etoposide	0.154762	0.0833333	0.153846
Melphalan	Fluorouracil	0.125	0.0588235	0.111111
Melphalan	Hydroxyurea	0.154762	0.0833333	0.153846
Melphalan	Idarubicin	0.386364	0.214286	0.352941
Melphalan	Ifosfamide	0.112745	0.0454545	0.0869565
Melphalan	Irinotecan	0.128788	0.0625	0.117647
Melphalan	Lomustine	0.101852	0.03125	0.0606061
Melphalan	Mercaptopurine	0.203704	0.0645161	0.121212
Melphalan	Methotrexate	0.305556	0.1	0.181818
Melphalan	Mitomycin	0.375	0.2	0.333333
Melphalan	Nitrogen mustard	0.34375	0.157895	0.272727
Melphalan	Oxaliplatin	0.198925	0.0571429	0.108108
Melphalan	Teniposide	0.291667	0.166667	0.285714
Melphalan	Uracil mustard	0.366667	0.222222	0.363636
Mercaptopurine	Allopurinol	0.2849	0.142857	0.25
Mercaptopurine	Arsenic trioxide	0.0412458	0.0208333	0.0408163
Mercaptopurine	Asciminib	0.185185	0.0344828	0.0666667
Mercaptopurine	Carmustine	0.178799	0.0980392	0.178571
Mercaptopurine	Chlorambucil	0.101852	0.03125	0.0606061
Mercaptopurine	Cobimetinib	0.0357599	0.0181818	0.0357143
Mercaptopurine	Cyclophosphamide	0.099537	0.0487805	0.0930233
Mercaptopurine	Dabrafenib	0.0310185	0.0151515	0.0298507
Mercaptopurine	Daunorubicin	0.12037	0.0540541	0.102564
Mercaptopurine	Dexrazoxane	0.0925926	0.0465116	0.0888889
Mercaptopurine	Docetaxel	0.12037	0.0540541	0.102564
Mercaptopurine	Idarubicin	0.0639731	0.027027	0.0526316
Mercaptopurine	Ifosfamide	0.0479303	0.0232558	0.0454545
Mercaptopurine	Irinotecan	0.191919	0.0857143	0.157895
Mercaptopurine	Lomustine	0.148148	0.08	0.148148
Mercaptopurine	Methotrexate	0.259259	0.148936	0.259259
Mercaptopurine	Nitrogen mustard	0.199074	0.102564	0.186047
Mercaptopurine	Oxaliplatin	0.207885	0.115385	0.206897
Mercaptopurine	Paclitaxel	0.274074	0.121212	0.216216
Mercaptopurine	Palbociclib	0.113248	0.06	0.113208
Mercaptopurine	Selumetinib	0.037037	0.0188679	0.037037
Mercaptopurine	tepotinib	0.101852	0.03125	0.0606061
Mercaptopurine	Uracil mustard	0.118519	0.0322581	0.0625
Mercaptopurine	Vinblastine	0.148148	0.0588235	0.111111
Methotrexate	Arsenic trioxide	0.0824916	0.0425532	0.0816327
Methotrexate	Carmustine	0.14304	0.0769231	0.142857
Methotrexate	Cobimetinib	0.0715198	0.037037	0.0714286
Methotrexate	Cyclophosphamide	0.0497685	0.0238095	0.0465116
Methotrexate	Dabrafenib	0.062037	0.0307692	0.0597015
Methotrexate	Daunorubicin	0.361111	0.181818	0.307692
Methotrexate	Dexrazoxane	0.0925926	0.0465116	0.0888889
Methotrexate	Docetaxel	0.12037	0.0540541	0.102564
Methotrexate	Idarubicin	0.255892	0.117647	0.210526
Methotrexate	Irinotecan	0.319865	0.151515	0.263158
Methotrexate	Lomustine	0.148148	0.08	0.148148
Methotrexate	Nitrogen mustard	0.248843	0.131579	0.232558
Methotrexate	Oxaliplatin	0.346476	0.208333	0.344828
Methotrexate	Paclitaxel	0.205556	0.0882353	0.162162
Methotrexate	Palbociclib	0.150997	0.0816327	0.150943
Methotrexate	Ribociclib	0.0810185	0.0294118	0.0571429
Methotrexate	Selumetinib	0.0740741	0.0384615	0.0740741
Methotrexate	Teniposide	0.162037	0.0606061	0.114286
Methotrexate	Trilaciclib	0.042328	0.0212766	0.0416667
Methotrexate	Vinblastine	0.148148	0.0588235	0.111111
Mitomycin	Actinomycin D	0.0833333	0.0434783	0.0833333
Mitomycin	Carmustine	0.058908	0.025	0.0487805
Mitomycin	Chlorambucil	0.25	0.125	0.222222
Mitomycin	Crizotinib	0.0710784	0.0357143	0.0689655
Mitomycin	Cytarabine	0.291667	0.166667	0.285714
Mitomycin	Dacarbazine	0.075	0.0384615	0.0740741
Mitomycin	Daunorubicin	0.416667	0.263158	0.416667
Mitomycin	Dexrazoxane	0.0694444	0.0344828	0.0666667
Mitomycin	Idarubicin	0.348485	0.210526	0.347826
Mitomycin	Ifosfamide	0.0710784	0.0357143	0.0689655
Mitomycin	Irinotecan	0.261364	0.15	0.26087
Mitomycin	Lomustine	0.0601852	0.0263158	0.0512821
Mitomycin	Methotrexate	0.361111	0.181818	0.307692
Mitomycin	Nitrogen mustard	0.21875	0.12	0.214286
Mitomycin	Oxaliplatin	0.0577957	0.0238095	0.0465116
Mitomycin	Palbociclib	0.0608974	0.027027	0.0526316
Mitomycin	Teniposide	0.208333	0.111111	0.2
Mitomycin	Uracil mustard	0.141667	0.0625	0.117647
Mitomycin	Vinblastine	0.0972222	0.05	0.0952381
Mitotane	Dasatinib	0.52	0.04	0.0769231
Mitoxantrone	Bleomycin	0.114583	0.047619	0.0909091
Mitoxantrone	Carboplatin	0.154762	0.0833333	0.153846
Mitoxantrone	Carmustine	0.201149	0.0606061	0.114286
Mitoxantrone	Chlorambucil	0.333333	0.2	0.333333
Mitoxantrone	Cyclophosphamide	0.114583	0.047619	0.0909091
Mitoxantrone	Cytarabine	0.277778	0.153846	0.266667
Mitoxantrone	Daunorubicin	0.125	0.0588235	0.111111
Mitoxantrone	Dexrazoxane	0.111111	0.0434783	0.0833333
Mitoxantrone	Etoposide	0.309524	0.181818	0.307692
Mitoxantrone	Idarubicin	0.257576	0.133333	0.235294
Mitoxantrone	Ifosfamide	0.22549	0.0952381	0.173913
Mitoxantrone	Irinotecan	0.257576	0.133333	0.235294
Mitoxantrone	Lomustine	0.101852	0.03125	0.0606061
Mitoxantrone	Melphalan	0.166667	0.0909091	0.166667
Mitoxantrone	Methotrexate	0.101852	0.03125	0.0606061
Mitoxantrone	Mitomycin	0.125	0.0588235	0.111111
Mitoxantrone	Nitrogen mustard	0.229167	0.1	0.181818
Mitoxantrone	Oxaliplatin	0.0994624	0.0277778	0.0540541
Mitoxantrone	Pralsetinib	0.0918079	0.015625	0.0307692
Mitoxantrone	Selpercatinib	0.0968468	0.0238095	0.0465116
Mitoxantrone	Teniposide	0.291667	0.166667	0.285714
Mitoxantrone	Uracil mustard	0.55	0.375	0.545455
Mitoxantrone	Valrubicin	0.515152	0.307692	0.470588
Neratinib	Afatinib	0.694444	0.5	0.666667
Neratinib	Allopurinol	0.121795	0.0555556	0.105263
Neratinib	Dacomitinib	0.416667	0.25	0.4
Neratinib	Dasatinib	0.103333	0.0333333	0.0645161
Neratinib	Erlotinib	0.257576	0.133333	0.235294
Neratinib	Ibrutinib	0.24359	0.117647	0.210526
Neratinib	Osimertinib	0.333333	0.142857	0.25
Neratinib	Pralsetinib	0.0918079	0.015625	0.0307692
Neratinib	Selpercatinib	0.0968468	0.0238095	0.0465116
Neratinib	Zanubrutinib	0.386364	0.214286	0.352941
Nilotinib	Actinomycin D	0.232143	0.130435	0.230769
Nilotinib	Allopurinol	0.0741758	0.0384615	0.0740741
Nilotinib	Arsenic trioxide	0.175325	0.0909091	0.166667
Nilotinib	Asciminib	0.202381	0.0625	0.117647
Nilotinib	Carboplatin	0.214286	0.105263	0.190476
Nilotinib	Carmustine	0.211823	0.102564	0.186047
Nilotinib	Ceritinib	0.154762	0.0833333	0.153846
Nilotinib	Cobimetinib	0.105911	0.0487805	0.0930233
Nilotinib	Crizotinib	0.390756	0.24	0.387097
Nilotinib	Dabrafenib	0.192857	0.08	0.148148
Nilotinib	Darolutamide	0.0982143	0.047619	0.0909091
Nilotinib	Dexrazoxane	0.0634921	0.0322581	0.0625
Nilotinib	Encorafenib	0.0690476	0.0357143	0.0689655
Nilotinib	Ifosfamide	0.0651261	0.0333333	0.0645161
Nilotinib	Imatinib	0.542857	0.266667	0.421053
Nilotinib	Lomustine	0.216931	0.108108	0.195122
Nilotinib	Mercaptopurine	0.216931	0.108108	0.195122
Nilotinib	Methotrexate	0.162698	0.0789474	0.146341
Nilotinib	Oxaliplatin	0.103687	0.0465116	0.0888889
Nilotinib	Paclitaxel	0.0857143	0.0434783	0.0833333
Nilotinib	Palbociclib	0.10989	0.0526316	0.1
Nilotinib	Raloxifene	0.428571	0.272727	0.428571
Nilotinib	Ribociclib	0.0982143	0.047619	0.0909091
Nilotinib	Selumetinib	0.108466	0.0512821	0.097561
Nilotinib	Tamoxifen	0.31746	0.185185	0.3125
Nilotinib	tepotinib	0.119048	0.0526316	0.1
Nilotinib	Tioguanine	0.133929	0.0714286	0.133333
Nilotinib	Trilaciclib	0.0595238	0.0294118	0.0571429
Nilotinib	Vemurafenib	0.0584416	0.0285714	0.0555556
Nilotinib	Vinblastine	0.27381	0.15	0.26087
Nilotinib	Vorinostat	0.253968	0.142857	0.25
Nitrogen mustard	Daunorubicin	0.364583	0.217391	0.357143
Nitrogen mustard	Dexrazoxane	0.413194	0.259259	0.411765
Nitrogen mustard	Idarubicin	0.536932	0.35	0.518519
Nitrogen mustard	Oxaliplatin	0.331653	0.175	0.297872
Nitrogen mustard	Palbociclib	0.302885	0.166667	0.285714
Nitrogen mustard	Ribociclib	0.09375	0.0434783	0.0833333
Nitrogen mustard	Teniposide	0.1875	0.0909091	0.166667
Nitrogen mustard	Trilaciclib	0.0550595	0.0277778	0.0540541
Osimertinib	Afatinib	0.611111	0.222222	0.363636
Osimertinib	Dacomitinib	0.305556	0.1	0.181818
Osimertinib	Erlotinib	0.295455	0.0833333	0.153846
Osimertinib	Ibrutinib	0.288462	0.0714286	0.133333
Osimertinib	Zanubrutinib	0.295455	0.0833333	0.153846
Oxaliplatin	Arsenic trioxide	0.116569	0.06	0.113208
Oxaliplatin	Carfilzomib	0.143369	0.0526316	0.1
Oxaliplatin	Carmustine	0.200222	0.111111	0.2
Oxaliplatin	Cobimetinib	0.0333704	0.0169492	0.0333333
Oxaliplatin	Cyclophosphamide	0.047379	0.0217391	0.0425532
Oxaliplatin	Dabrafenib	0.0572581	0.0289855	0.056338
Oxaliplatin	Docetaxel	0.231183	0.102564	0.186047
Oxaliplatin	Idarubicin	0.246334	0.105263	0.190476
Oxaliplatin	Lomustine	0.207885	0.115385	0.206897
Oxaliplatin	Paclitaxel	0.264516	0.108108	0.195122
Oxaliplatin	Palbociclib	0.212159	0.117647	0.210526
Oxaliplatin	Ribociclib	0.157258	0.0540541	0.102564
Oxaliplatin	Selumetinib	0.0346476	0.0175439	0.0344828
Oxaliplatin	Teniposide	0.157258	0.0540541	0.102564
Oxaliplatin	Trilaciclib	0.0798771	0.04	0.0769231
Paclitaxel	Arsenic trioxide	0.145455	0.0666667	0.125
Paclitaxel	Carfilzomib	0.422222	0.266667	0.421053
Paclitaxel	Carmustine	0.268966	0.114286	0.205128
Paclitaxel	Cobimetinib	0.0672414	0.0263158	0.0512821
Paclitaxel	Dabrafenib	0.0625	0.0204082	0.04
Paclitaxel	Docetaxel	0.641667	0.466667	0.636364
Paclitaxel	Lomustine	0.342593	0.15625	0.27027
Paclitaxel	Palbociclib	0.0692308	0.0285714	0.0555556
Paclitaxel	Selumetinib	0.0685185	0.0277778	0.0540541
Paclitaxel	Vinblastine	0.422222	0.266667	0.421053
Palbociclib	Cobimetinib	0.0364721	0.0185185	0.0363636
Palbociclib	Dabrafenib	0.0317308	0.0153846	0.030303
Palbociclib	Selumetinib	0.0377493	0.0192308	0.0377358
Panobinostat	Fluorouracil	0.541667	0.0833333	0.153846
Panobinostat	Ixabepilone	0.545455	0.0909091	0.166667
Panobinostat	Methotrexate	0.518519	0.037037	0.0714286
Panobinostat	Tamoxifen	0.527778	0.0555556	0.105263
Panobinostat	Vorinostat	0.527778	0.0555556	0.105263
Pemetrexed	Cyclophosphamide	0.28125	0.0588235	0.111111
Pemetrexed	Cytarabine	0.305556	0.1	0.181818
Pemetrexed	Daunorubicin	0.583333	0.166667	0.285714
Pemetrexed	Docetaxel	0.291667	0.0769231	0.142857
Pemetrexed	Fluorouracil	0.291667	0.0769231	0.142857
Pemetrexed	Gemcitabine	0.375	0.2	0.333333
Pemetrexed	Hydroxyurea	0.321429	0.125	0.222222
Pemetrexed	Idarubicin	0.295455	0.0833333	0.153846
Pemetrexed	Irinotecan	0.590909	0.181818	0.307692
Pemetrexed	Mercaptopurine	0.268519	0.0357143	0.0689655
Pemetrexed	Methotrexate	0.537037	0.0740741	0.137931
Pemetrexed	Mitomycin	0.291667	0.0769231	0.142857
Pemetrexed	Nitrogen mustard	0.28125	0.0588235	0.111111
Pemetrexed	Oxaliplatin	0.266129	0.03125	0.0606061
Pemetrexed	Paclitaxel	0.3	0.0909091	0.166667
Pemetrexed	Palbociclib	0.269231	0.037037	0.0714286
Pemetrexed	Pipobroman	0.416667	0.25	0.4
Pemetrexed	Pralatrexate	0.5	0.333333	0.5
Pemetrexed	Tioguanine	0.28125	0.0588235	0.111111
Pemetrexed	Trifluridine	0.666667	0.333333	0.5
Pemigatinib	Dasatinib	0.14	0.0606061	0.114286
Pemigatinib	Erdafitinib	0.2	0.111111	0.2
Pemigatinib	Fruquintinib	0.198387	0.0789474	0.146341
Pemigatinib	Pralsetinib	0.233898	0.0615385	0.115942
Pemigatinib	Selpercatinib	0.317568	0.119048	0.212766
Pipobroman	Chlorambucil	0.25	0.125	0.222222
Pipobroman	Cyclophosphamide	0.197917	0.0555556	0.105263
Pipobroman	Cytarabine	0.666667	0.333333	0.5
Pipobroman	Daunorubicin	0.416667	0.153846	0.266667
Pipobroman	Dexrazoxane	0.194444	0.05	0.0952381
Pipobroman	Docetaxel	0.208333	0.0714286	0.133333
Pipobroman	Etoposide	0.238095	0.111111	0.2
Pipobroman	Fluorouracil	0.208333	0.0714286	0.133333
Pipobroman	Gemcitabine	0.291667	0.166667	0.285714
Pipobroman	Hydroxyurea	0.238095	0.111111	0.2
Pipobroman	Idarubicin	0.212121	0.0769231	0.142857
Pipobroman	Ifosfamide	0.196078	0.0526316	0.1
Pipobroman	Irinotecan	0.424242	0.166667	0.285714
Pipobroman	Melphalan	0.25	0.125	0.222222
Pipobroman	Mercaptopurine	0.185185	0.0344828	0.0666667
Pipobroman	Methotrexate	0.555556	0.111111	0.2
Pipobroman	Mitomycin	0.416667	0.153846	0.266667
Pipobroman	Mitoxantrone	0.25	0.125	0.222222
Pipobroman	Nitrogen mustard	0.197917	0.0555556	0.105263
Pipobroman	Oxaliplatin	0.365591	0.0625	0.117647
Pipobroman	Paclitaxel	0.216667	0.0833333	0.153846
Pipobroman	Pralatrexate	0.416667	0.25	0.4
Pipobroman	Teniposide	0.229167	0.1	0.181818
Pipobroman	Thiotepa	0.333333	0.2	0.333333
Pipobroman	Tioguanine	0.197917	0.0555556	0.105263
Pipobroman	Topotecan	0.416667	0.25	0.4
Pipobroman	Triethylenemelamine	0.333333	0.2	0.333333
Pipobroman	Trifluridine	0.75	0.5	0.666667
Pipobroman	Uracil mustard	0.266667	0.142857	0.25
Pipobroman	Valrubicin	0.212121	0.0769231	0.142857
Pralatrexate	Allopurinol	0.288462	0.0714286	0.133333
Pralatrexate	Cyclophosphamide	0.28125	0.0588235	0.111111
Pralatrexate	Cytarabine	0.305556	0.1	0.181818
Pralatrexate	Daunorubicin	0.291667	0.0769231	0.142857
Pralatrexate	Docetaxel	0.291667	0.0769231	0.142857
Pralatrexate	Fluorouracil	0.291667	0.0769231	0.142857
Pralatrexate	Gemcitabine	0.375	0.2	0.333333
Pralatrexate	Hydroxyurea	0.321429	0.125	0.222222
Pralatrexate	Irinotecan	0.295455	0.0833333	0.153846
Pralatrexate	Mercaptopurine	0.537037	0.0740741	0.137931
Pralatrexate	Methotrexate	0.537037	0.0740741	0.137931
Pralatrexate	Oxaliplatin	0.532258	0.0645161	0.121212
Pralatrexate	Paclitaxel	0.3	0.0909091	0.166667
Pralatrexate	Tioguanine	0.5625	0.125	0.222222
Pralatrexate	Trifluridine	0.333333	0.142857	0.25
Pralsetinib	Selpercatinib	0.725607	0.52381	0.6875
Raloxifene	Arsenic trioxide	0.233766	0.125	0.222222
Raloxifene	Asciminib	0.202381	0.0625	0.117647
Raloxifene	Carboplatin	0.107143	0.05	0.0952381
Raloxifene	Carfilzomib	0.0912698	0.0454545	0.0869565
Raloxifene	Carmustine	0.37069	0.194444	0.325581
Raloxifene	Cobimetinib	0.105911	0.0487805	0.0930233
Raloxifene	Cyclophosphamide	0.0669643	0.0344828	0.0666667
Raloxifene	Dabrafenib	0.0964286	0.0384615	0.0740741
Raloxifene	Dexrazoxane	0.0634921	0.0322581	0.0625
Raloxifene	Docetaxel	0.154762	0.0833333	0.153846
Raloxifene	Ifosfamide	0.260504	0.148148	0.258065
Raloxifene	Lomustine	0.37963	0.205882	0.341463
Raloxifene	Mercaptopurine	0.108466	0.0512821	0.097561
Raloxifene	Methotrexate	0.162698	0.0789474	0.146341
Raloxifene	Oxaliplatin	0.207373	0.097561	0.177778
Raloxifene	Paclitaxel	0.257143	0.142857	0.25
Raloxifene	Palbociclib	0.21978	0.111111	0.2
Raloxifene	Ribociclib	0.0982143	0.047619	0.0909091
Raloxifene	Selumetinib	0.108466	0.0512821	0.097561
Raloxifene	Teniposide	0.0982143	0.047619	0.0909091
Raloxifene	tepotinib	0.119048	0.0526316	0.1
Raloxifene	Tioguanine	0.0669643	0.0344828	0.0666667
Raloxifene	Trilaciclib	0.119048	0.0606061	0.114286
Raloxifene	Venetoclax	0.135714	0.0555556	0.105263
Raloxifene	Vinblastine	0.18254	0.0952381	0.173913
Ribociclib	Arsenic trioxide	0.0852273	0.0344828	0.0666667
Ribociclib	Carfilzomib	0.118056	0.0625	0.117647
Ribociclib	Carmustine	0.239224	0.0882353	0.162162
Ribociclib	Lomustine	0.0810185	0.0294118	0.0571429
Ribociclib	Palbociclib	0.326923	0.133333	0.235294
Ribociclib	Trilaciclib	0.604167	0.318182	0.482759
Romidepsin	Actinomycin D	0.541667	0.0833333	0.153846
Romidepsin	Carfilzomib	0.555556	0.111111	0.2
Romidepsin	Ribociclib	0.5625	0.125	0.222222
Selinexor	Actinomycin D	0.208333	0.0714286	0.133333
Selinexor	Arsenic trioxide	0.189394	0.0416667	0.08
Selinexor	Carboplatin	0.238095	0.111111	0.2
Selinexor	Carmustine	0.183908	0.0322581	0.0625
Selinexor	Cisplatin	0.25	0.125	0.222222
Selinexor	Crizotinib	0.196078	0.0526316	0.1
Selinexor	Ifosfamide	0.196078	0.0526316	0.1
Selinexor	Imatinib	0.266667	0.142857	0.25
Selinexor	Lomustine	0.185185	0.0344828	0.0666667
Selinexor	Nilotinib	0.202381	0.0625	0.117647
Selinexor	Raloxifene	0.202381	0.0625	0.117647
Selumetinib	Abiraterone	0.031339	0.0153846	0.030303
Selumetinib	Binimetinib	0.805153	0.666667	0.8
Selumetinib	Trametinib	0.742424	0.580645	0.734694
Selumetinib	Vemurafenib	0.329966	0.195122	0.326531
Sirolimus	Abemaciclib	0.35	0.166667	0.285714
Sirolimus	Bleomycin	0.28125	0.0588235	0.111111
Sirolimus	Erdafitinib	0.3	0.0909091	0.166667
Sirolimus	Everolimus	0.295455	0.0833333	0.153846
Sirolimus	Idelalisib	0.305556	0.1	0.181818
Sirolimus	Pemigatinib	0.3	0.0909091	0.166667
Sirolimus	Pralsetinib	0.258475	0.0166667	0.0327869
Sirolimus	Selpercatinib	0.263514	0.0263158	0.0512821
Sotorasib	Abiraterone	0.137821	0.0238095	0.0465116
Sotorasib	Arsenic trioxide	0.147727	0.04	0.0769231
Sotorasib	Brigatinib	0.1875	0.0909091	0.166667
Sotorasib	Lomustine	0.143519	0.0333333	0.0645161
Sotorasib	Methotrexate	0.143519	0.0333333	0.0645161
Sotorasib	Oxaliplatin	0.141129	0.0294118	0.0571429
Sotorasib	Pralsetinib	0.133475	0.016129	0.031746
Sunitinib	Avapritinib	0.416667	0.25	0.4
Sunitinib	Binimetinib	0.188406	0.04	0.0769231
Sunitinib	Carmustine	0.183908	0.0322581	0.0625
Sunitinib	Cobimetinib	0.183908	0.0322581	0.0625
Sunitinib	Dabrafenib	0.179167	0.0238095	0.0465116
Sunitinib	Encorafenib	0.2	0.0588235	0.111111
Sunitinib	Fedratinib	0.416667	0.25	0.4
Sunitinib	Fluorouracil	0.208333	0.0714286	0.133333
Sunitinib	Ixabepilone	0.212121	0.0769231	0.142857
Sunitinib	Methotrexate	0.185185	0.0344828	0.0666667
Sunitinib	Oxaliplatin	0.182796	0.030303	0.0588235
Sunitinib	Palbociclib	0.371795	0.0740741	0.137931
Sunitinib	Ribociclib	0.229167	0.1	0.181818
Sunitinib	Selumetinib	0.185185	0.0344828	0.0666667
Sunitinib	Trametinib	0.189394	0.0416667	0.08
Sunitinib	Trilaciclib	0.190476	0.0434783	0.0833333
Sunitinib	Vorinostat	0.194444	0.05	0.0952381
Talazoparib	Cyclophosphamide	0.28125	0.0588235	0.111111
Talazoparib	Estramustine	0.321429	0.125	0.222222
Talazoparib	Etoposide	0.321429	0.125	0.222222
Talazoparib	Hydroxyurea	0.321429	0.125	0.222222
Talazoparib	Teniposide	0.3125	0.111111	0.2
Talazoparib	Trilaciclib	0.27381	0.0454545	0.0869565
Tamoxifen	Arsenic trioxide	0.10101	0.0526316	0.1
Tamoxifen	Asciminib	0.194444	0.05	0.0952381
Tamoxifen	Binimetinib	0.0495169	0.025	0.0487805
Tamoxifen	Carfilzomib	0.0833333	0.0384615	0.0740741
Tamoxifen	Carmustine	0.315134	0.175	0.297872
Tamoxifen	Cobimetinib	0.135057	0.0681818	0.12766
Tamoxifen	Dabrafenib	0.0805556	0.0357143	0.0689655
Tamoxifen	Docetaxel	0.138889	0.0714286	0.133333
Tamoxifen	Ifosfamide	0.228758	0.129032	0.228571
Tamoxifen	Lomustine	0.37037	0.216216	0.355556
Tamoxifen	Mercaptopurine	0.0925926	0.0465116	0.0888889
Tamoxifen	Methotrexate	0.185185	0.097561	0.177778
Tamoxifen	Oxaliplatin	0.219534	0.113636	0.204082
Tamoxifen	Paclitaxel	0.233333	0.12	0.214286
Tamoxifen	Palbociclib	0.0940171	0.047619	0.0909091
Tamoxifen	Raloxifene	0.507937	0.333333	0.5
Tamoxifen	Selumetinib	0.138889	0.0714286	0.133333
Tamoxifen	tepotinib	0.222222	0.0909091	0.166667
Tamoxifen	Tioguanine	0.0590278	0.030303	0.0588235
Tamoxifen	Trametinib	0.0505051	0.025641	0.05
Tamoxifen	Vemurafenib	0.0505051	0.025641	0.05
Tamoxifen	Vinblastine	0.166667	0.08	0.148148
Temsirolimus	Abemaciclib	0.6	0.2	0.333333
Temsirolimus	Everolimus	0.545455	0.0909091	0.166667
Temsirolimus	Idelalisib	0.555556	0.111111	0.2
Temsirolimus	Pemigatinib	0.55	0.1	0.181818
Temsirolimus	Sirolimus	0.75	0.5	0.666667
Teniposide	Bleomycin	0.09375	0.0434783	0.0833333
Teniposide	Carmustine	0.0797414	0.0277778	0.0540541
Teniposide	Olaparib	0.5625	0.125	0.222222
Teniposide	Palbociclib	0.0817308	0.030303	0.0588235
Teniposide	Pralsetinib	0.0709746	0.0151515	0.0298507
Teniposide	Selpercatinib	0.0760135	0.0227273	0.0444444
Teniposide	Trilaciclib	0.172619	0.0740741	0.137931
tepotinib	Arsenic trioxide	0.106061	0.037037	0.0714286
tepotinib	Binimetinib	0.105072	0.0357143	0.0689655
tepotinib	Carmustine	0.201149	0.0606061	0.114286
tepotinib	Cobimetinib	0.201149	0.0606061	0.114286
tepotinib	Dabrafenib	0.191667	0.0454545	0.0869565
tepotinib	Encorafenib	0.233333	0.105263	0.190476
tepotinib	Ixazomib	0.183333	0.1	0.181818
tepotinib	Lomustine	0.101852	0.03125	0.0606061
tepotinib	Methotrexate	0.101852	0.03125	0.0606061
tepotinib	Ribociclib	0.145833	0.0769231	0.142857
tepotinib	Selumetinib	0.203704	0.0645161	0.121212
tepotinib	Trilaciclib	0.107143	0.0384615	0.0740741
tepotinib	Vemurafenib	0.212121	0.0769231	0.142857
tepotinib	Vinblastine	0.138889	0.0714286	0.133333
Thiotepa	Chlorambucil	0.5	0.285714	0.444444
Thiotepa	Cladribine	0.333333	0.2	0.333333
Thiotepa	Cytarabine	0.444444	0.2	0.333333
Thiotepa	Daunorubicin	0.208333	0.0714286	0.133333
Thiotepa	Dexrazoxane	0.194444	0.05	0.0952381
Thiotepa	Etoposide	0.238095	0.111111	0.2
Thiotepa	Gemcitabine	0.583333	0.4	0.571429
Thiotepa	Hydroxyurea	0.238095	0.111111	0.2
Thiotepa	Idarubicin	0.424242	0.166667	0.285714
Thiotepa	Ifosfamide	0.196078	0.0526316	0.1
Thiotepa	Irinotecan	0.212121	0.0769231	0.142857
Thiotepa	Melphalan	0.5	0.285714	0.444444
Thiotepa	Methotrexate	0.185185	0.0344828	0.0666667
Thiotepa	Mitomycin	0.416667	0.153846	0.266667
Thiotepa	Mitoxantrone	0.25	0.125	0.222222
Thiotepa	Nitrogen mustard	0.197917	0.0555556	0.105263
Thiotepa	Oxaliplatin	0.182796	0.030303	0.0588235
Thiotepa	Teniposide	0.229167	0.1	0.181818
Thiotepa	Trifluridine	0.5	0.285714	0.444444
Thiotepa	Uracil mustard	0.266667	0.142857	0.25
Thiotepa	Valrubicin	0.212121	0.0769231	0.142857
Tioguanine	Allopurinol	0.278846	0.16	0.275862
Tioguanine	Arsenic trioxide	0.0539773	0.027027	0.0526316
Tioguanine	Carmustine	0.193966	0.097561	0.177778
Tioguanine	Chlorambucil	0.114583	0.047619	0.0909091
Tioguanine	Cobimetinib	0.0484914	0.0227273	0.0444444
Tioguanine	Cyclophosphamide	0.125	0.0666667	0.125
Tioguanine	Cytarabine	0.173611	0.0869565	0.16
Tioguanine	Daunorubicin	0.0729167	0.037037	0.0714286
Tioguanine	Docetaxel	0.0729167	0.037037	0.0714286
Tioguanine	Ifosfamide	0.121324	0.0645161	0.121212
Tioguanine	Irinotecan	0.230114	0.125	0.222222
Tioguanine	Lomustine	0.149306	0.075	0.139535
Tioguanine	Mercaptopurine	0.646991	0.433333	0.604651
Tioguanine	Methotrexate	0.248843	0.131579	0.232558
Tioguanine	Nitrogen mustard	0.0625	0.0322581	0.0625
Tioguanine	Oxaliplatin	0.189516	0.0930233	0.170213
Tioguanine	Paclitaxel	0.1625	0.0833333	0.153846
Tioguanine	Palbociclib	0.0504808	0.0243902	0.047619
Tioguanine	Selumetinib	0.0497685	0.0238095	0.0465116
Tioguanine	tepotinib	0.114583	0.047619	0.0909091
Tioguanine	Uracil mustard	0.13125	0.05	0.0952381
Tioguanine	Vinblastine	0.0868056	0.0416667	0.08
Topotecan	Chlorambucil	0.666667	0.333333	0.5
Topotecan	Cisplatin	0.333333	0.142857	0.25
Topotecan	Cytarabine	0.305556	0.1	0.181818
Topotecan	Daunorubicin	0.291667	0.0769231	0.142857
Topotecan	Dexrazoxane	0.277778	0.0526316	0.1
Topotecan	Etoposide	0.321429	0.125	0.222222
Topotecan	Idarubicin	0.295455	0.0833333	0.153846
Topotecan	Ifosfamide	0.279412	0.0555556	0.105263
Topotecan	Irinotecan	0.295455	0.0833333	0.153846
Topotecan	Melphalan	0.666667	0.333333	0.5
Topotecan	Methotrexate	0.268519	0.0357143	0.0689655
Topotecan	Mitomycin	0.291667	0.0769231	0.142857
Topotecan	Mitoxantrone	0.333333	0.142857	0.25
Topotecan	Nitrogen mustard	0.28125	0.0588235	0.111111
Topotecan	Oxaliplatin	0.266129	0.03125	0.0606061
Topotecan	Teniposide	0.3125	0.111111	0.2
Topotecan	Thiotepa	0.416667	0.25	0.4
Topotecan	Triethylenemelamine	0.416667	0.25	0.4
Topotecan	Trifluridine	0.333333	0.142857	0.25
Topotecan	Uracil mustard	0.7	0.4	0.571429
Topotecan	Valrubicin	0.295455	0.0833333	0.153846
Triethylenemelamine	Chlorambucil	0.25	0.125	0.222222
Triethylenemelamine	Cladribine	0.333333	0.2	0.333333
Triethylenemelamine	Cytarabine	0.666667	0.333333	0.5
Triethylenemelamine	Daunorubicin	0.208333	0.0714286	0.133333
Triethylenemelamine	Dexrazoxane	0.194444	0.05	0.0952381
Triethylenemelamine	Etoposide	0.238095	0.111111	0.2
Triethylenemelamine	Gemcitabine	0.291667	0.166667	0.285714
Triethylenemelamine	Hydroxyurea	0.238095	0.111111	0.2
Triethylenemelamine	Idarubicin	0.424242	0.166667	0.285714
Triethylenemelamine	Ifosfamide	0.196078	0.0526316	0.1
Triethylenemelamine	Irinotecan	0.212121	0.0769231	0.142857
Triethylenemelamine	Melphalan	0.25	0.125	0.222222
Triethylenemelamine	Methotrexate	0.185185	0.0344828	0.0666667
Triethylenemelamine	Mitomycin	0.208333	0.0714286	0.133333
Triethylenemelamine	Mitoxantrone	0.5	0.285714	0.444444
Triethylenemelamine	Nitrogen mustard	0.395833	0.117647	0.210526
Triethylenemelamine	Oxaliplatin	0.182796	0.030303	0.0588235
Triethylenemelamine	Teniposide	0.229167	0.1	0.181818
Triethylenemelamine	Thiotepa	0.666667	0.5	0.666667
Triethylenemelamine	Trifluridine	0.5	0.285714	0.444444
Triethylenemelamine	Uracil mustard	0.533333	0.333333	0.5
Triethylenemelamine	Valrubicin	0.424242	0.166667	0.285714
Trifluridine	Chlorambucil	0.166667	0.0909091	0.166667
Trifluridine	Cladribine	0.25	0.125	0.222222
Trifluridine	Cyclophosphamide	0.114583	0.047619	0.0909091
Trifluridine	Cytarabine	0.555556	0.363636	0.533333
Trifluridine	Daunorubicin	0.375	0.2	0.333333
Trifluridine	Dexrazoxane	0.111111	0.0434783	0.0833333
Trifluridine	Docetaxel	0.125	0.0588235	0.111111
Trifluridine	Etoposide	0.154762	0.0833333	0.153846
Trifluridine	Fluorouracil	0.125	0.0588235	0.111111
Trifluridine	Gemcitabine	0.416667	0.25	0.4
Trifluridine	Hydroxyurea	0.309524	0.181818	0.307692
Trifluridine	Idarubicin	0.257576	0.133333	0.235294
Trifluridine	Ifosfamide	0.112745	0.0454545	0.0869565
Trifluridine	Irinotecan	0.386364	0.214286	0.352941
Trifluridine	Melphalan	0.166667	0.0909091	0.166667
Trifluridine	Mercaptopurine	0.203704	0.0645161	0.121212
Trifluridine	Methotrexate	0.407407	0.137931	0.242424
Trifluridine	Mitomycin	0.375	0.2	0.333333
Trifluridine	Mitoxantrone	0.166667	0.0909091	0.166667
Trifluridine	Nitrogen mustard	0.229167	0.1	0.181818
Trifluridine	Oxaliplatin	0.198925	0.0571429	0.108108
Trifluridine	Paclitaxel	0.133333	0.0666667	0.125
Trifluridine	Palbociclib	0.102564	0.0322581	0.0625
Trifluridine	Teniposide	0.145833	0.0769231	0.142857
Trifluridine	Tioguanine	0.229167	0.1	0.181818
Trifluridine	Uracil mustard	0.183333	0.1	0.181818
Trifluridine	Valrubicin	0.128788	0.0625	0.117647
Trilaciclib	Abiraterone	0.03663	0.0169492	0.0333333
Trilaciclib	Fruquintinib	0.0399386	0.0196078	0.0384615
Trilaciclib	Palbociclib	0.473443	0.305556	0.468085
Tucatinib	Acalabrutinib	0.75	0.5	0.666667
Tucatinib	Afatinib	0.305556	0.1	0.181818
Tucatinib	Dacomitinib	0.611111	0.222222	0.363636
Tucatinib	Duvelisib	0.333333	0.142857	0.25
Tucatinib	Ibrutinib	0.576923	0.153846	0.266667
Tucatinib	Vandetanib	0.333333	0.142857	0.25
Tucatinib	Zanubrutinib	0.295455	0.0833333	0.153846
umbralisib	Allopurinol	0.138462	0.0588235	0.111111
umbralisib	Dexrazoxane	0.127778	0.0454545	0.0869565
umbralisib	Fluorouracil	0.141667	0.0625	0.117647
umbralisib	Idarubicin	0.145455	0.0666667	0.125
umbralisib	Imatinib	0.2	0.111111	0.2
umbralisib	Mercaptopurine	0.118519	0.0322581	0.0625
umbralisib	Nitrogen mustard	0.13125	0.05	0.0952381
umbralisib	Oxaliplatin	0.232258	0.0588235	0.111111
umbralisib	Palbociclib	0.119231	0.0333333	0.0645161
umbralisib	Tioguanine	0.13125	0.05	0.0952381
Uracil mustard	Bleomycin	0.13125	0.05	0.0952381
Uracil mustard	Carmustine	0.117241	0.030303	0.0588235
Uracil mustard	Daunorubicin	0.141667	0.0625	0.117647
Uracil mustard	Dexrazoxane	0.127778	0.0454545	0.0869565
Uracil mustard	Idarubicin	0.290909	0.142857	0.25
Uracil mustard	Ifosfamide	0.388235	0.157895	0.272727
Uracil mustard	Irinotecan	0.290909	0.142857	0.25
Uracil mustard	Methotrexate	0.118519	0.0322581	0.0625
Uracil mustard	Nitrogen mustard	0.39375	0.166667	0.285714
Uracil mustard	Oxaliplatin	0.116129	0.0285714	0.0555556
Uracil mustard	Pralsetinib	0.108475	0.015873	0.03125
Uracil mustard	Selpercatinib	0.113514	0.0243902	0.047619
Uracil mustard	Teniposide	0.325	0.181818	0.307692
Valrubicin	Bleomycin	0.0767045	0.0384615	0.0740741
Valrubicin	Carboplatin	0.116883	0.0588235	0.111111
Valrubicin	Carmustine	0.125392	0.0526316	0.1
Valrubicin	Chlorambucil	0.257576	0.133333	0.235294
Valrubicin	Cyclophosphamide	0.306818	0.173913	0.296296
Valrubicin	Cytarabine	0.20202	0.111111	0.2
Valrubicin	Daunorubicin	0.348485	0.210526	0.347826
Valrubicin	Decitabine	0.545455	0.0909091	0.166667
Valrubicin	Dexrazoxane	0.0732323	0.0357143	0.0689655
Valrubicin	Etoposide	0.467532	0.285714	0.444444
Valrubicin	Hydroxyurea	0.233766	0.125	0.222222
Valrubicin	Idarubicin	0.181818	0.1	0.181818
Valrubicin	Ifosfamide	0.149733	0.0769231	0.142857
Valrubicin	Irinotecan	0.181818	0.1	0.181818
Valrubicin	Melphalan	0.257576	0.133333	0.235294
Valrubicin	Methotrexate	0.127946	0.0555556	0.105263
Valrubicin	Mitomycin	0.174242	0.0952381	0.173913
Valrubicin	Nitrogen mustard	0.230114	0.125	0.222222
Valrubicin	Oxaliplatin	0.184751	0.0769231	0.142857
Valrubicin	Palbociclib	0.0646853	0.0277778	0.0540541
Valrubicin	Pralsetinib	0.0539291	0.0144928	0.0285714
Valrubicin	Raloxifene	0.0811688	0.0416667	0.08
Valrubicin	Selpercatinib	0.0589681	0.0212766	0.0416667
Valrubicin	Talazoparib	0.295455	0.0833333	0.153846
Valrubicin	Teniposide	0.755682	0.583333	0.736842
Valrubicin	Trilaciclib	0.138528	0.0666667	0.125
Valrubicin	Uracil mustard	0.436364	0.230769	0.375
Vandetanib	Abiraterone	0.0961538	0.0227273	0.0444444
Vandetanib	Bleomycin	0.114583	0.047619	0.0909091
Vandetanib	Dasatinib	0.103333	0.0333333	0.0645161
Vandetanib	Duvelisib	0.333333	0.2	0.333333
Vandetanib	Fruquintinib	0.198925	0.0571429	0.108108
Vandetanib	Idelalisib	0.277778	0.153846	0.266667
Vandetanib	Pralsetinib	0.183616	0.031746	0.0615385
Vemurafenib	Abiraterone	0.0355478	0.0166667	0.0327869
Vemurafenib	Binimetinib	0.355731	0.216216	0.355556
Vemurafenib	Trametinib	0.272727	0.157895	0.272727
Venetoclax	Binimetinib	0.243478	0.0769231	0.142857
Venetoclax	Cobimetinib	0.351724	0.0967742	0.176471
Venetoclax	Cyclophosphamide	0.13125	0.05	0.0952381
Venetoclax	Dabrafenib	0.3375	0.0714286	0.133333
Venetoclax	Encorafenib	0.4	0.176471	0.3
Venetoclax	Ixazomib	0.2	0.111111	0.2
Venetoclax	Palbociclib	0.119231	0.0333333	0.0645161
Venetoclax	Selumetinib	0.355556	0.103448	0.1875
Venetoclax	tepotinib	0.183333	0.1	0.181818
Venetoclax	Trametinib	0.245455	0.08	0.148148
Venetoclax	Vemurafenib	0.245455	0.08	0.148148
Vinblastine	Cobimetinib	0.0727969	0.027027	0.0526316
Vinblastine	Dabrafenib	0.0680556	0.0208333	0.0408163
Vinblastine	Lomustine	0.296296	0.125	0.222222
Vinblastine	Selumetinib	0.0740741	0.0285714	0.0555556
Vinorelbine	Dabrafenib	0.5125	0.025	0.0487805
Vorinostat	Actinomycin D	0.138889	0.0714286	0.133333
Vorinostat	Allopurinol	0.0662393	0.0333333	0.0645161
Vorinostat	Arsenic trioxide	0.0505051	0.025641	0.05
Vorinostat	Asciminib	0.194444	0.05	0.0952381
Vorinostat	Carmustine	0.135057	0.0681818	0.12766
Vorinostat	Ceritinib	0.138889	0.0714286	0.133333
Vorinostat	Cobimetinib	0.0900383	0.0444444	0.0851064
Vorinostat	Crizotinib	0.228758	0.129032	0.228571
Vorinostat	Cyclophosphamide	0.0590278	0.030303	0.0588235
Vorinostat	Dabrafenib	0.201389	0.0943396	0.172414
Vorinostat	Darolutamide	0.0902778	0.04	0.0769231
Vorinostat	Encorafenib	0.0611111	0.03125	0.0606061
Vorinostat	Imatinib	0.383333	0.15	0.26087
Vorinostat	Lomustine	0.138889	0.0714286	0.133333
Vorinostat	Mercaptopurine	0.185185	0.097561	0.177778
Vorinostat	Methotrexate	0.231481	0.125	0.222222
Vorinostat	Oxaliplatin	0.175627	0.0888889	0.163265
Vorinostat	Paclitaxel	0.0777778	0.037037	0.0714286
Vorinostat	Palbociclib	0.141026	0.0731707	0.136364
Vorinostat	Raloxifene	0.190476	0.103448	0.1875
Vorinostat	Ribociclib	0.0902778	0.04	0.0769231
Vorinostat	Selumetinib	0.0925926	0.0465116	0.0888889
Vorinostat	Tamoxifen	0.277778	0.16129	0.277778
Vorinostat	tepotinib	0.111111	0.0434783	0.0833333
Vorinostat	Tioguanine	0.118056	0.0625	0.117647
Vorinostat	Trilaciclib	0.103175	0.0540541	0.102564
Vorinostat	Vemurafenib	0.0505051	0.025641	0.05
Vorinostat	Vinblastine	0.0833333	0.0384615	0.0740741
Zanubrutinib	Abiraterone	0.174825	0.0638298	0.12
Zanubrutinib	Brigatinib	0.107955	0.0555556	0.105263
Zanubrutinib	Dasatinib	0.261818	0.125	0.222222
Zanubrutinib	Erdafitinib	0.190909	0.105263	0.190476
Zanubrutinib	Everolimus	0.0909091	0.047619	0.0909091
Zanubrutinib	Fruquintinib	0.123167	0.05	0.0952381
Zanubrutinib	Lenvatinib	0.146465	0.0740741	0.137931
Zanubrutinib	Pralsetinib	0.323575	0.09375	0.171429
Zanubrutinib	Selpercatinib	0.176904	0.0666667	0.125
Zanubrutinib	Vandetanib	0.128788	0.0625	0.117647
Zoledronate	Abiraterone	0.302564	0.156863	0.271186
Zoledronate	Bleomycin	0.225	0.125	0.222222
Zoledronate	Dasatinib	0.225	0.125	0.222222
Zoledronate	Duvelisib	0.108333	0.04	0.0769231
Zoledronate	Erdafitinib	0.15	0.0714286	0.133333
Zoledronate	Fruquintinib	0.287903	0.159091	0.27451
Zoledronate	Idelalisib	0.0805556	0.0357143	0.0689655
Zoledronate	Lenvatinib	0.263889	0.151515	0.263158
Zoledronate	Pemigatinib	0.15	0.0714286	0.133333
Zoledronate	Pralsetinib	0.334746	0.144928	0.253165
Zoledronate	Selpercatinib	0.346622	0.1875	0.315789
